# Supplementary material for: Bis[4-bromo-2-(ethyl­imino­meth­yl)phenolato-κ2 N,O]nickel(II)
Source: Acta Crystallogr Sect E Struct Rep Online. 2011 Jun 4;67(Pt 7):m858. doi: 10.1107/S1600536811020885 (PMC3151835; doi:10.1107/S1600536811020885)
Supplement: Supplementary file 1 [file e-67-0m858-sup1.cif]

##############################################################################
#                                                                            #
# This CIF contains the data in a paper accepted for publication in          #
# Acta Crystallographica Section E. It conforms to the requirements of       #
# Notes for Authors for Acta Crystallographica Section E, and has been       #
# peer reviewed under the auspices of the IUCr Commission on Journals.       #
#                                                                            #
# Full details of the Crystallographic Information File format               #
# are given in the paper "The Crystallographic Information File (CIF):       #
# a New Standard Archive File for Crystallography" by S. R. Hall, F. H.      #
# Allen and I. D. Brown [Acta Cryst. (1991), A47, 655-685].                  #
#                                                                            #
# The current version of the core CIF dictionary is obtainable from          #
# ftp://ftp.iucr.org/pub/cif_core.dic.                                       #
#                                                                            #
# Software is freely available for graphical display of the structure(s)     #
# in this CIF. For information consult the CIF software page                 #
# http://www.iucr.org/resources/cif/software.                                #
#                                                                            #
# This file may be used for bona fide research purposes within the           #
# scientific community so long as proper attribution is given to the journal # 
# article from which it was obtained.                                        #
#                                                                            #
##############################################################################
data_I
_audit_creation_method     SHELXL97
_chemical_name_systematic
;
Bis[4-bromo-2-(ethyliminomethyl)phenolato-\k^2^<i>N</i>,<i>O</i>]nickel(II)
;
_chemical_name_common     ?
_chemical_formula_moiety     'C18 H18 Br2 N2 Ni O2'
_chemical_formula_sum     'C18 H18 Br2 N2 Ni O2'
_chemical_formula_iupac     '[Ni (C9 H9 Br N O)2]'
_chemical_formula_weight     512.83
_chemical_melting_point     ?
_symmetry_cell_setting     monoclinic
_symmetry_space_group_name_H-M     'P 21/n'
_symmetry_space_group_name_Hall     '-P 2yn'
loop_
    _symmetry_equiv_pos_as_xyz
    'x, y, z'
    '-x+1/2, y+1/2, -z+1/2'
    '-x, -y, -z'
    'x-1/2, -y-1/2, z-1/2'
_cell_length_a     13.456(6)
_cell_length_b     4.803(2)
_cell_length_c     14.743(6)
_cell_angle_alpha     90.00
_cell_angle_beta     102.157(8)
_cell_angle_gamma     90.00
_cell_volume     931.4(7)
_cell_formula_units_Z     2
_cell_measurement_reflns_used     1651
_cell_measurement_theta_min     2.31
_cell_measurement_theta_max     25.10
_cell_measurement_temperature     293(2)
_exptl_crystal_description     block
_exptl_crystal_colour     green
_exptl_crystal_size_max     0.15
_exptl_crystal_size_mid     0.12
_exptl_crystal_size_min     0.11
_exptl_crystal_density_diffrn     1.829
_exptl_crystal_density_meas     ?
_exptl_crystal_density_method     'not measured'
_exptl_crystal_F_000     508
_exptl_absorpt_coefficient_mu     5.345
_exptl_absorpt_correction_type     multi-scan
_exptl_absorpt_process_details     '(SADABS; Bruker, 2004)'
_exptl_absorpt_correction_T_min     0.465
_exptl_absorpt_correction_T_max     0.558
_exptl_special_details     ?
_diffrn_ambient_temperature     293(2)
_diffrn_radiation_type     MoK\a
_diffrn_radiation_wavelength     0.71073
_diffrn_radiation_source     'fine-focus sealed tube'
_diffrn_radiation_monochromator     graphite
_diffrn_measurement_device_type     'Bruker SMART CCD area-detector'
_diffrn_measurement_method     '\f and \w'
_diffrn_detector_area_resol_mean     ?
_diffrn_reflns_number     4567
_diffrn_reflns_av_R_equivalents     0.1640
_diffrn_reflns_av_sigmaI/netI     0.1250
_diffrn_reflns_theta_min     2.31
_diffrn_reflns_theta_max     25.10
_diffrn_reflns_theta_full     25.10
_diffrn_measured_fraction_theta_max     0.995
_diffrn_measured_fraction_theta_full     0.995
_diffrn_reflns_limit_h_min     -15
_diffrn_reflns_limit_h_max     16
_diffrn_reflns_limit_k_min     -5
_diffrn_reflns_limit_k_max     5
_diffrn_reflns_limit_l_min     -17
_diffrn_reflns_limit_l_max     14
_diffrn_standards_number     ?
_diffrn_standards_interval_count     ?
_diffrn_standards_interval_time     ?
_diffrn_standards_decay_%     ?
_refine_special_details     ?
_reflns_number_total     1651
_reflns_number_gt     995
_reflns_threshold_expression     I>2\s(I)
_refine_ls_structure_factor_coef     Fsqd
_refine_ls_matrix_type     full
_refine_ls_R_factor_all     0.0857
_refine_ls_R_factor_gt     0.0567
_refine_ls_wR_factor_gt     0.1343
_refine_ls_wR_factor_ref     0.1416
_refine_ls_goodness_of_fit_ref     1.030
_refine_ls_restrained_S_all     1.030
_refine_ls_number_reflns     1651
_refine_ls_number_parameters     116
_refine_ls_number_restraints     0
_refine_ls_number_constraints     0
_refine_ls_hydrogen_treatment     constr
_refine_ls_weighting_scheme     calc
_refine_ls_weighting_details
               'calc w = 1/[\s^2^(Fo^2^)+(0.0386P)^2^] where P=(Fo^2^+2Fc^2^)/3'
_atom_sites_solution_hydrogens     geom
_atom_sites_solution_primary     direct
_atom_sites_solution_secondary     difmap
_refine_ls_shift/su_max     0.000
_refine_ls_shift/su_mean     0.000
_refine_diff_density_max     0.785
_refine_diff_density_min     -0.522
_refine_ls_extinction_method     none
_refine_ls_extinction_coef     ?
loop_
    _atom_type_symbol
    _atom_type_description
    _atom_type_scat_dispersion_real
    _atom_type_scat_dispersion_imag
    _atom_type_scat_source
    'C' 'C' 0.0033 0.0016
                         'International Tables Vol C Tables 4.2.6.8 and 6.1.1.4'
    'H' 'H' 0.0000 0.0000
                         'International Tables Vol C Tables 4.2.6.8 and 6.1.1.4'
    'N' 'N' 0.0061 0.0033
                         'International Tables Vol C Tables 4.2.6.8 and 6.1.1.4'
    'O' 'O' 0.0106 0.0060
                         'International Tables Vol C Tables 4.2.6.8 and 6.1.1.4'
    'Ni' 'Ni' 0.3393 1.1124
                         'International Tables Vol C Tables 4.2.6.8 and 6.1.1.4'
    'Br' 'Br' -0.2901 2.4595
                         'International Tables Vol C Tables 4.2.6.8 and 6.1.1.4'
_computing_data_collection     'SMART (Bruker, 2004)'
_computing_cell_refinement     'SAINT (Bruker, 2004)'
_computing_data_reduction     'SAINT (Bruker, 2004)'
_computing_structure_solution     'SHELXS97 (Sheldrick, 2008)'
_computing_structure_refinement     'SHELXL97 (Sheldrick, 2008)'
_computing_molecular_graphics     'SHELXTL (Sheldrick, 2008)'
_computing_publication_material     'SHELXL97 (Sheldrick, 2008)'
loop_
    _atom_site_type_symbol
    _atom_site_label
    _atom_site_fract_x
    _atom_site_fract_y
    _atom_site_fract_z
    _atom_site_U_iso_or_equiv
    _atom_site_adp_type
    _atom_site_calc_flag
    _atom_site_refinement_flags
    _atom_site_occupancy
    _atom_site_symmetry_multiplicity
    _atom_site_disorder_assembly
    _atom_site_disorder_group
    Br Br1 0.14681(6) 0.5969(2) 0.56509(5) 0.0835(4) Uani d . 1 1 . .
    C C1 0.0224(5) 0.9743(16) 0.8127(5) 0.0595(18) Uani d . 1 1 . .
    C C2 -0.0114(6) 1.0740(16) 0.7195(5) 0.069(2) Uani d . 1 1 . .
    H H2 -0.0590 1.2170 0.7075 0.083 Uiso calc R 1 1 . .
    C C3 0.0255(5) 0.9609(18) 0.6489(4) 0.067(2) Uani d . 1 1 . .
    H H3 0.0025 1.0257 0.5887 0.080 Uiso calc R 1 1 . .
    C C4 0.0964(5) 0.7519(18) 0.6657(4) 0.065(2) Uani d . 1 1 . .
    C C5 0.1313(5) 0.6526(17) 0.7529(4) 0.064(2) Uani d . 1 1 . .
    H H5 0.1806 0.5139 0.7635 0.077 Uiso calc R 1 1 . .
    C C6 0.0921(5) 0.7616(15) 0.8278(4) 0.0556(17) Uani d . 1 1 . .
    C C7 0.1305(5) 0.6525(16) 0.9196(5) 0.0638(19) Uani d . 1 1 . .
    H H7 0.1794 0.5130 0.9257 0.077 Uiso calc R 1 1 . .
    C C8 0.1627(6) 0.5937(18) 1.0814(5) 0.080(3) Uani d . 1 1 . .
    H H8A 0.1164 0.5395 1.1206 0.096 Uiso calc R 1 1 . .
    H H8B 0.1951 0.4265 1.0646 0.096 Uiso calc R 1 1 . .
    C C9 0.2412(6) 0.783(2) 1.1336(6) 0.100(3) Uani d . 1 1 . .
    H H9A 0.2914 0.8198 1.0976 0.150 Uiso calc R 1 1 . .
    H H9B 0.2730 0.6973 1.1913 0.150 Uiso calc R 1 1 . .
    H H9C 0.2100 0.9548 1.1459 0.150 Uiso calc R 1 1 . .
    N N1 0.1026(4) 0.7322(12) 0.9936(3) 0.0560(15) Uani d . 1 1 . .
    Ni Ni1 0.0000 1.0000 1.0000 0.0544(4) Uani d S 1 2 . .
    O O1 -0.0152(4) 1.0925(11) 0.8785(3) 0.0712(15) Uani d . 1 1 . .
loop_
    _atom_site_aniso_label
    _atom_site_aniso_U_11
    _atom_site_aniso_U_22
    _atom_site_aniso_U_33
    _atom_site_aniso_U_12
    _atom_site_aniso_U_13
    _atom_site_aniso_U_23
    Br1 0.0908(6) 0.1153(9) 0.0524(5) -0.0021(5) 0.0331(4) -0.0090(4)
    C1 0.069(4) 0.064(5) 0.049(4) -0.013(4) 0.021(3) 0.003(3)
    C2 0.086(5) 0.078(6) 0.046(4) 0.012(4) 0.017(4) 0.013(4)
    C3 0.075(5) 0.090(6) 0.038(4) -0.002(5) 0.017(3) 0.011(4)
    C4 0.070(4) 0.089(6) 0.043(4) -0.017(4) 0.026(3) -0.005(4)
    C5 0.067(5) 0.081(6) 0.050(4) 0.011(4) 0.022(3) -0.001(4)
    C6 0.060(4) 0.061(5) 0.049(4) 0.001(4) 0.019(3) 0.001(3)
    C7 0.075(5) 0.060(5) 0.062(5) 0.012(4) 0.026(4) 0.008(4)
    C8 0.110(6) 0.078(6) 0.059(5) 0.040(5) 0.033(5) 0.024(4)
    C9 0.087(6) 0.141(9) 0.066(5) 0.012(6) 0.001(5) 0.029(6)
    N1 0.071(4) 0.061(4) 0.038(3) 0.000(3) 0.018(3) 0.004(3)
    Ni1 0.0691(8) 0.0562(8) 0.0417(7) 0.0038(6) 0.0205(5) 0.0068(6)
    O1 0.093(4) 0.083(4) 0.044(3) 0.027(3) 0.030(2) 0.013(2)
_geom_special_details     ?
loop_
    _geom_bond_atom_site_label_1
    _geom_bond_atom_site_label_2
    _geom_bond_site_symmetry_2
    _geom_bond_distance
    _geom_bond_publ_flag
    Br1 C4 . 1.907(7) ?
    C1 O1 . 1.314(9) ?
    C1 C6 . 1.373(10) ?
    C1 C2 . 1.435(10) ?
    C2 C3 . 1.358(10) ?
    C2 H2 . 0.9300 ?
    C3 C4 . 1.371(10) ?
    C3 H3 . 0.9300 ?
    C4 C5 . 1.359(9) ?
    C5 C6 . 1.420(9) ?
    C5 H5 . 0.9300 ?
    C6 C7 . 1.442(9) ?
    C7 N1 . 1.284(8) ?
    C7 H7 . 0.9300 ?
    C8 C9 . 1.481(12) ?
    C8 N1 . 1.527(8) ?
    C8 H8A . 0.9700 ?
    C8 H8B . 0.9700 ?
    C9 H9A . 0.9600 ?
    C9 H9B . 0.9600 ?
    C9 H9C . 0.9600 ?
    N1 Ni1 . 1.904(6) ?
    Ni1 O1 3_577 1.815(4) ?
    Ni1 O1 . 1.815(4) ?
    Ni1 N1 3_577 1.904(6) ?
loop_
    _geom_angle_atom_site_label_1
    _geom_angle_atom_site_label_2
    _geom_angle_atom_site_label_3
    _geom_angle_site_symmetry_1
    _geom_angle_site_symmetry_3
    _geom_angle
    _geom_angle_publ_flag
    O1 C1 C6 . . 124.0(6) ?
    O1 C1 C2 . . 117.9(7) ?
    C6 C1 C2 . . 118.1(7) ?
    C3 C2 C1 . . 120.5(7) ?
    C3 C2 H2 . . 119.8 ?
    C1 C2 H2 . . 119.8 ?
    C2 C3 C4 . . 120.5(6) ?
    C2 C3 H3 . . 119.8 ?
    C4 C3 H3 . . 119.8 ?
    C5 C4 C3 . . 121.1(7) ?
    C5 C4 Br1 . . 119.4(6) ?
    C3 C4 Br1 . . 119.6(5) ?
    C4 C5 C6 . . 119.7(7) ?
    C4 C5 H5 . . 120.2 ?
    C6 C5 H5 . . 120.2 ?
    C1 C6 C5 . . 120.1(6) ?
    C1 C6 C7 . . 121.3(6) ?
    C5 C6 C7 . . 118.5(6) ?
    N1 C7 C6 . . 125.3(7) ?
    N1 C7 H7 . . 117.3 ?
    C6 C7 H7 . . 117.3 ?
    C9 C8 N1 . . 111.4(7) ?
    C9 C8 H8A . . 109.3 ?
    N1 C8 H8A . . 109.3 ?
    C9 C8 H8B . . 109.3 ?
    N1 C8 H8B . . 109.3 ?
    H8A C8 H8B . . 108.0 ?
    C8 C9 H9A . . 109.5 ?
    C8 C9 H9B . . 109.5 ?
    H9A C9 H9B . . 109.5 ?
    C8 C9 H9C . . 109.5 ?
    H9A C9 H9C . . 109.5 ?
    H9B C9 H9C . . 109.5 ?
    C7 N1 C8 . . 113.2(6) ?
    C7 N1 Ni1 . . 126.0(5) ?
    C8 N1 Ni1 . . 120.8(4) ?
    O1 Ni1 O1 3_577 . 180.000(2) ?
    O1 Ni1 N1 3_577 3_577 92.8(2) ?
    O1 Ni1 N1 . 3_577 87.2(2) ?
    O1 Ni1 N1 3_577 . 87.2(2) ?
    O1 Ni1 N1 . . 92.8(2) ?
    N1 Ni1 N1 3_577 . 180.0(3) ?
    C1 O1 Ni1 . . 129.9(5) ?
data_global
_journal_date_recd_electronic     2011-05-13
_journal_date_accepted     2011-05-31
_journal_name_full     'Acta Crystallographica, Section E'
_journal_year     2011
_journal_volume     67
_journal_issue      7
_journal_page_first     m858
_journal_page_last     m858
_journal_paper_category     QM
_journal_coeditor_code     BH2357
_publ_contact_author_name     'Zhang, Shu Hua'
_publ_contact_author_address
;
College of Chemistry and Bioengineering
Guilin University of Technology
Key Laboratory of Non-ferrous Metal Materials and Processing Technology
Ministry of Education
Guilin 541004
People's Republic of China
;
_publ_contact_author_email     zsh720108@163.com
_publ_contact_author_fax     '86 773 5896839'
_publ_contact_author_phone     '86 773 5898551'
_publ_section_title
;
Bis[4-bromo-2-(ethyliminomethyl)phenolato-\k^2^<i>N</i>,<i>O</i>]nickel(II)
;
loop_
    _publ_author_name
    _publ_author_address
    "Chen, Fu Li"
;
College of Chemistry and Bioengineering
Guilin University of Technology
Key Laboratory of Non-ferrous Metal Materials and Processing Technology
Ministry of Education
Guilin 541004
People's Republic of China
;
    "Zhang, Shu Hua"
;
College of Chemistry and Bioengineering
Guilin University of Technology
Key Laboratory of Non-ferrous Metal Materials and Processing Technology
Ministry of Education
Guilin 541004
People's Republic of China
;
    "Guo, Jing Jing"
;
College of Chemistry and Bioengineering
Guilin University of Technology
Key Laboratory of Non-ferrous Metal Materials and Processing Technology
Ministry of Education
Guilin 541004
People's Republic of China
;
    "Zhang, Yi Dong"
;
College of Chemistry and Bioengineering
Guilin University of Technology
Key Laboratory of Non-ferrous Metal Materials and Processing Technology
Ministry of Education
Guilin 541004
People's Republic of China
;
    "Feng, Chao"
;
College of Chemistry and Bioengineering
Guilin University of Technology
Key Laboratory of Non-ferrous Metal Materials and Processing Technology
Ministry of Education
Guilin 541004
People's Republic of China
;
