# Supplementary material for: Bis[4-bromo-2-(ethyl­imino­meth­yl)phenolato-κ2 N,O]nickel(II)
Source: Acta Crystallogr Sect E Struct Rep Online. 2011 Jun 4;67(Pt 7):m858. doi: 10.1107/S1600536811020885 (PMC3151835; doi:10.1107/S1600536811020885)
Supplement: Supplementary file 2 [file e-67-0m858-Isup2.hkl]

# 
# h,k,l, Fc-squared, Fo-squared, sigma(Fo-squared) and status flag 
# 
data_I
_shelx_title ' ni in P2(1)/n' 
_shelx_refln_list_code          4 
_shelx_F_calc_maximum      208.54 
_exptl_crystal_F_000       508.00 
_reflns_d_resolution_high  0.8378 
 
loop_ 
 _symmetry_equiv_pos_as_xyz 
 'x, y, z' 
 '-x+1/2, y+1/2, -z+1/2' 
 '-x, -y, -z' 
 'x-1/2, -y-1/2, z-1/2' 
 
_cell_length_a    13.4556 
_cell_length_b     4.8028 
_cell_length_c    14.7431 
_cell_angle_alpha  90.000 
_cell_angle_beta  102.157 
_cell_angle_gamma  90.000 
 
_shelx_F_squared_multiplier     1.000 
 
loop_ 
 _refln_index_h 
 _refln_index_k 
 _refln_index_l 
 _refln_F_squared_calc 
 _refln_F_squared_meas 
 _refln_F_squared_sigma 
 _refln_observed_status 
   2   0   0     7563.28     7410.56     68.24 o 
   4   0   0     1766.73     1684.51    270.22 o 
   6   0   0     9322.65     7925.86    880.51 o 
   8   0   0     5781.87     5831.53    337.26 o 
  10   0   0       17.10       11.96     14.01 o 
  12   0   0      188.04      202.11     24.36 o 
  14   0   0      129.51      136.93     57.22 o 
   1   1   0     1708.28     1762.76     60.15 o 
   2   1   0    23527.28    26119.37   3685.77 o 
   3   1   0    43489.78    43813.29   4035.14 o 
   4   1   0        4.96       14.53      4.68 o 
   5   1   0     6292.62     5339.50    469.88 o 
   6   1   0     1909.69     1891.25    117.56 o 
   7   1   0      106.37       94.73      9.90 o 
   8   1   0      171.62      140.35     12.75 o 
   9   1   0     1355.50     1274.68     41.15 o 
  10   1   0       90.87      103.35     22.38 o 
  11   1   0      772.92      851.17     37.10 o 
  12   1   0       16.00       38.17     18.31 o 
  13   1   0        0.55       -9.07     18.57 o 
  14   1   0       21.70       23.32     20.99 o 
  15   1   0        0.77        6.32     22.01 o 
   0   2   0     2804.69     2785.11    445.33 o 
   1   2   0     4929.68     5129.13    587.86 o 
   2   2   0     2649.02     2574.26    267.22 o 
   3   2   0      904.43     1178.88    183.62 o 
   4   2   0     2456.66     2997.88    354.55 o 
   5   2   0     5593.55     5666.03    465.98 o 
   6   2   0     4618.92     4704.55    211.41 o 
   7   2   0       13.46       19.07     14.79 o 
   8   2   0      391.57      355.87     26.60 o 
   9   2   0      410.65      432.65     29.10 o 
  10   2   0        0.00        6.27     16.35 o 
  11   2   0      114.77      113.44     25.71 o 
  12   2   0       25.20       35.80     17.50 o 
  13   2   0       67.75       64.85     22.04 o 
  14   2   0       47.25       55.09     24.26 o 
   1   3   0     2055.51     2312.91    267.48 o 
   2   3   0      827.22      722.47     80.40 o 
   3   3   0      151.89      164.39     22.50 o 
   4   3   0      453.17      540.92     86.60 o 
   5   3   0      290.99      268.05     49.37 o 
   6   3   0       53.48       63.14     18.65 o 
   7   3   0      683.07      719.89     36.05 o 
   8   3   0      902.92      904.31     41.48 o 
   9   3   0      116.29      131.06     25.59 o 
  10   3   0       46.37       37.33     24.42 o 
  11   3   0        3.18       -8.23     24.31 o 
  12   3   0       41.81       65.31     22.98 o 
  13   3   0        7.24       17.64     26.02 o 
   0   4   0       40.18       65.28     38.30 o 
   1   4   0       42.20       63.71     18.29 o 
   2   4   0      426.32      462.91     55.06 o 
   3   4   0        3.12        3.41     13.07 o 
   4   4   0      403.36      409.56     32.57 o 
   5   4   0       90.03       81.64     21.91 o 
   6   4   0       12.93       13.29     20.32 o 
   7   4   0        1.63      -13.75     19.51 o 
   8   4   0       10.56       19.91     23.56 o 
   9   4   0        0.63      -16.76     23.50 o 
  10   4   0      129.35      154.62     33.59 o 
  11   4   0       27.58       27.66     27.94 o 
   1   5   0      114.24       74.82     31.04 o 
   2   5   0        9.21      -16.54     25.78 o 
   3   5   0        0.96       -7.81     26.75 o 
   4   5   0       17.25        5.46     43.30 o 
   5   5   0       29.33       16.64     27.06 o 
   6   5   0        3.21        3.32     27.08 o 
   7   5   0       50.32       26.08     21.60 o 
 -15   0   1        5.45        0.71     48.40 o 
 -13   0   1        0.69        9.99     23.64 o 
 -11   0   1      975.36     1069.91     41.63 o 
  -9   0   1      915.11      825.85     67.29 o 
  -7   0   1      168.67      149.17     18.20 o 
  -5   0   1     7930.84     7132.11   1242.73 o 
  -3   0   1      924.28     1112.70    242.45 o 
   1   0   1     9330.86     7452.63     66.71 o 
   3   0   1    35140.30    20087.04   5334.44 o 
   5   0   1       87.33       80.83      9.74 o 
   7   0   1      477.79      422.29     20.52 o 
   9   0   1     2460.86     2453.71     58.75 o 
  11   0   1      725.55      728.97     34.81 o 
  13   0   1       14.11       33.00     48.50 o 
  15   0   1       23.23        7.60     55.74 o 
 -15   1   1       14.62       29.17     22.75 o 
 -14   1   1      115.08      170.55     26.41 o 
 -13   1   1       34.79       32.01     17.58 o 
 -12   1   1       15.69       12.51     22.43 o 
 -11   1   1       31.22       42.30     20.76 o 
 -10   1   1        3.11       -8.25     17.36 o 
  -9   1   1      215.44      202.00     12.62 o 
  -8   1   1     2379.34     2138.65     96.49 o 
  -7   1   1       53.78       45.16      7.79 o 
  -6   1   1     1642.47     1429.95    144.19 o 
  -5   1   1       12.24       20.01      9.05 o 
  -4   1   1      304.57      301.12     25.18 o 
  -3   1   1     2831.55     2840.02    312.53 o 
  -2   1   1     5735.97     6700.87    493.35 o 
  -1   1   1     1405.28     1117.54    159.10 o 
   0   1   1    12912.58    11258.17   1209.56 o 
   1   1   1     1814.95     1785.97    222.79 o 
   2   1   1       28.72       26.99      4.71 o 
   3   1   1     1580.31     1465.63     57.27 o 
   4   1   1      605.74      563.43     13.47 o 
   5   1   1     4559.71     3824.04    174.47 o 
   6   1   1     6244.47     5180.56    234.27 o 
   7   1   1      505.65      463.87     20.06 o 
   8   1   1      623.61      559.11     16.79 o 
   9   1   1      179.54      183.47     13.83 o 
  10   1   1       43.43       35.76     15.66 o 
  11   1   1      100.14      119.57     19.51 o 
  12   1   1      244.00      282.53     26.36 o 
  13   1   1       18.53       20.57     19.41 o 
  14   1   1      113.81      146.60     26.16 o 
  15   1   1        7.17        2.68     27.58 o 
 -14   2   1        2.84       -4.82     21.33 o 
 -13   2   1       22.31       15.93     27.02 o 
 -12   2   1       81.77      102.14     26.92 o 
 -11   2   1      175.89      215.03     36.68 o 
 -10   2   1       84.96       99.04     18.95 o 
  -9   2   1       18.38       17.00     14.91 o 
  -8   2   1       31.12       42.38     22.58 o 
  -7   2   1        0.02       15.02     18.99 o 
  -6   2   1     1404.29     1250.59    150.54 o 
  -5   2   1     1366.76     1249.43    145.73 o 
  -4   2   1       24.94       55.72     11.10 o 
  -3   2   1     5142.36     5209.27    597.51 o 
  -2   2   1     1531.93     1316.78    113.63 o 
  -1   2   1      164.98      171.73     29.89 o 
   0   2   1     2603.13     2776.77    243.66 o 
   1   2   1      251.94      232.46     23.45 o 
   2   2   1     1665.28     1798.37    167.89 o 
   3   2   1     1197.99     1300.27    101.53 o 
   4   2   1     1215.05     1311.73     78.98 o 
   5   2   1     1435.25     1535.02     66.27 o 
   6   2   1        2.63       11.47     12.79 o 
   7   2   1      437.10      445.96     26.96 o 
   8   2   1     1254.77     1282.25     41.68 o 
   9   2   1      417.78      424.03     23.06 o 
  10   2   1        4.50        8.21     15.45 o 
  11   2   1       81.63      117.81     23.61 o 
  12   2   1       77.62      119.26     27.11 o 
  13   2   1        6.05       42.36     25.31 o 
  14   2   1       25.64       43.21     27.73 o 
 -13   3   1        1.45       -2.87     38.88 o 
 -12   3   1       24.49       46.23     37.76 o 
 -11   3   1       13.62      -21.57     24.00 o 
 -10   3   1       23.46       44.63     23.29 o 
  -9   3   1      212.22      259.55     29.61 o 
  -8   3   1       21.69       17.02     20.43 o 
  -7   3   1       90.05      109.44     28.08 o 
  -6   3   1      283.15      326.07     66.45 o 
  -5   3   1      462.29      526.77     56.64 o 
  -4   3   1      372.65      392.51     49.35 o 
  -3   3   1      801.99      783.70     75.92 o 
  -2   3   1      196.79      194.68     19.04 o 
  -1   3   1     1010.77     1066.47    128.62 o 
   0   3   1      355.65      350.98     51.66 o 
   1   3   1      578.02      570.76     65.40 o 
   2   3   1     1136.81     1091.49     82.65 o 
   3   3   1        2.96       -4.33     12.29 o 
   4   3   1      375.02      358.74     32.26 o 
   5   3   1      364.19      353.55     41.70 o 
   6   3   1       47.25       55.62     18.04 o 
   7   3   1       15.22       36.36     18.70 o 
   8   3   1      194.06      189.08     26.22 o 
   9   3   1       10.91       14.62     15.19 o 
  10   3   1      228.18      233.93     26.34 o 
  11   3   1      108.24      136.39     24.82 o 
  12   3   1       11.55       10.78     24.49 o 
  13   3   1        2.20        1.60     25.43 o 
 -11   4   1        0.85       -8.74     27.88 o 
 -10   4   1        0.06      -19.64     24.77 o 
  -9   4   1       84.65       39.11     25.00 o 
  -8   4   1       13.50       -0.72     22.38 o 
  -7   4   1      126.75      160.07     28.37 o 
  -6   4   1       45.16       52.09     26.67 o 
  -5   4   1        0.37       -2.03     22.57 o 
  -4   4   1        9.97        2.76     17.02 o 
  -3   4   1        1.69        6.24     14.95 o 
  -2   4   1       92.39       90.31     17.10 o 
  -1   4   1      531.27      566.11     64.35 o 
   0   4   1        5.52       14.18     18.58 o 
   1   4   1      321.50      349.29     33.01 o 
   2   4   1      131.20      149.63     24.86 o 
   3   4   1       28.35       18.79     17.81 o 
   4   4   1       10.16       12.26     18.25 o 
   5   4   1      153.64      156.11     24.85 o 
   6   4   1        8.70       -3.46     19.84 o 
   7   4   1      154.71      160.79     20.67 o 
   8   4   1        6.86       17.07     20.30 o 
   9   4   1        3.46       19.20     22.17 o 
  10   4   1        4.07       -5.59     22.78 o 
  11   4   1       15.24       22.82     25.23 o 
  -7   5   1        9.54      -16.42     25.06 o 
  -6   5   1       10.95       17.27     25.11 o 
  -5   5   1        0.66      -10.98     23.03 o 
  -4   5   1       86.29       99.57     77.49 o 
  -3   5   1        5.79        8.62     25.40 o 
  -2   5   1       25.40       36.03     26.19 o 
  -1   5   1        1.65      -17.29     29.14 o 
   0   5   1        3.18       -9.05     28.80 o 
   1   5   1        2.31      -10.25     29.57 o 
   2   5   1       90.94       91.72     31.49 o 
   3   5   1        0.18       15.27     24.52 o 
   4   5   1      121.29      126.62     59.72 o 
   5   5   1        1.57        0.97     20.50 o 
   6   5   1       10.37       -3.66     22.61 o 
   7   5   1        0.48       11.86     25.38 o 
 -14   0   2      307.02      298.40     64.51 o 
 -12   0   2        5.10       23.05     23.84 o 
 -10   0   2        1.10       10.60     19.57 o 
  -8   0   2     5795.53     5631.61    867.91 o 
  -6   0   2     1875.21     1943.60    385.51 o 
  -4   0   2     7647.76     7464.49   1578.59 o 
  -2   0   2     6970.49     7678.20     74.71 o 
   0   0   2    10394.50    16869.66    115.67 o 
   2   0   2     9028.29     6063.90   1405.09 o 
   4   0   2        2.38       -1.37      5.32 o 
   6   0   2     5170.10     3725.08    346.07 o 
   8   0   2       18.72       43.07     16.97 o 
  10   0   2      105.17      152.26     25.95 o 
  12   0   2      301.08      401.76     39.20 o 
  14   0   2       20.70      -28.05     45.39 o 
 -15   1   2        0.17        3.89     20.85 o 
 -14   1   2        4.54       11.79     26.61 o 
 -13   1   2       25.28        1.67     22.13 o 
 -12   1   2      104.23      137.20     27.14 o 
 -11   1   2     1073.35     1150.01     60.20 o 
 -10   1   2      189.86      213.53     24.44 o 
  -9   1   2      115.95       97.78     14.89 o 
  -8   1   2        3.91       19.57     10.77 o 
  -7   1   2      230.93      251.60     21.78 o 
  -6   1   2     2050.70     1803.47    196.13 o 
  -5   1   2     6820.34     6349.50    734.15 o 
  -4   1   2      410.57      533.22     55.05 o 
  -3   1   2     3440.96     3941.78    123.12 o 
  -2   1   2     3666.17     3523.72    382.43 o 
  -1   1   2     5369.20     5003.94    604.20 o 
   0   1   2     5042.26     4473.99    718.50 o 
   1   1   2      667.87      601.43     64.67 o 
   2   1   2      208.00      167.83      9.40 o 
   3   1   2     7262.27     6111.67    349.41 o 
   4   1   2      615.15      537.07     14.04 o 
   5   1   2      834.56      773.04     16.82 o 
   6   1   2        1.84       -0.83      6.07 o 
   7   1   2       17.22       27.14      8.16 o 
   8   1   2      437.45      430.24     17.15 o 
   9   1   2     1007.38     1037.98     43.09 o 
  10   1   2       78.58       74.97     17.67 o 
  11   1   2       29.84       27.09     17.14 o 
  12   1   2        4.04        1.40     17.91 o 
  13   1   2        4.74       15.31     23.13 o 
  14   1   2        2.39       -2.66     26.28 o 
 -14   2   2       68.57       69.68     29.89 o 
 -13   2   2       39.52       84.00     28.15 o 
 -12   2   2       36.54       41.16     24.97 o 
 -11   2   2        1.44        2.85     20.77 o 
 -10   2   2       40.62       49.09     17.17 o 
  -9   2   2      897.03      830.99    174.89 o 
  -8   2   2      834.34      695.64    132.30 o 
  -7   2   2      159.18      196.31     26.20 o 
  -6   2   2      336.38      257.71     39.60 o 
  -5   2   2      509.75      513.89     93.90 o 
  -4   2   2       35.97       38.93     10.36 o 
  -3   2   2     5258.49     5082.35    451.45 o 
  -2   2   2     1913.44     1943.71    265.96 o 
  -1   2   2      629.73      677.75     78.42 o 
   0   2   2     1573.18     1535.44    142.64 o 
   1   2   2     2888.48     2716.75    299.83 o 
   2   2   2       97.49      115.06     16.26 o 
   3   2   2      836.57      939.94     76.64 o 
   4   2   2      184.86      191.44     13.80 o 
   5   2   2      954.07      944.49     41.40 o 
   6   2   2      910.10      783.24     26.87 o 
   7   2   2      566.45      627.10     32.28 o 
   8   2   2       14.47       20.94     13.40 o 
   9   2   2        7.69       -3.60     14.00 o 
  10   2   2        9.72        7.72     15.59 o 
  11   2   2       83.86      118.49     24.52 o 
  12   2   2       87.63      130.17     28.10 o 
  13   2   2       14.22       24.54     24.75 o 
  14   2   2       23.71       17.50     27.05 o 
 -13   3   2       32.49       43.81     39.82 o 
 -12   3   2       78.94      111.58     41.17 o 
 -11   3   2       39.50       40.76     25.36 o 
 -10   3   2       31.40       40.47     24.00 o 
  -9   3   2       66.27       82.12     47.00 o 
  -8   3   2       16.00       19.30     23.90 o 
  -7   3   2      333.59      442.10     39.95 o 
  -6   3   2     1055.82     1206.09    144.86 o 
  -5   3   2      121.55      124.63     25.31 o 
  -4   3   2       12.38       13.91     13.66 o 
  -3   3   2      154.40      147.07     20.82 o 
  -2   3   2      429.29      445.79     50.08 o 
  -1   3   2      661.27      580.82     63.82 o 
   0   3   2     1180.94     1191.61    125.46 o 
   1   3   2      490.98      478.50     45.69 o 
   2   3   2      425.78      423.12     37.77 o 
   3   3   2       93.62       95.16     17.44 o 
   4   3   2      886.40      871.88    130.65 o 
   5   3   2      216.94      216.12     19.75 o 
   6   3   2       28.22       46.34     15.66 o 
   7   3   2       79.05       89.21     17.89 o 
   8   3   2      111.13      144.71     21.56 o 
   9   3   2       73.38       68.27     20.35 o 
  10   3   2       72.83       93.48     21.66 o 
  11   3   2       40.10       34.62     21.17 o 
  12   3   2       15.42       11.78     25.40 o 
 -11   4   2        4.23      -18.25     27.18 o 
 -10   4   2       86.23       82.45     30.00 o 
  -9   4   2       66.54       84.06     28.41 o 
  -8   4   2        4.34       11.11     27.70 o 
  -7   4   2        3.72       -8.17     25.42 o 
  -6   4   2       40.01       36.50     37.15 o 
  -5   4   2        9.35       26.31     23.97 o 
  -4   4   2      419.54      448.41     62.47 o 
  -3   4   2      175.15      212.78     24.20 o 
  -2   4   2       41.62       47.02     17.99 o 
  -1   4   2        0.81       -0.85     15.45 o 
   0   4   2       15.38       26.33     23.71 o 
   1   4   2      109.30      108.17     16.88 o 
   2   4   2      483.66      458.48     52.99 o 
   3   4   2       55.89       61.39     19.08 o 
   4   4   2      129.75      103.70     20.95 o 
   5   4   2       28.26       35.73     19.60 o 
   6   4   2        8.23       15.26     19.72 o 
   7   4   2       94.57       90.03     24.52 o 
   8   4   2      101.28      124.04     26.43 o 
   9   4   2       10.15       23.75     24.67 o 
  10   4   2       33.96       32.86     27.16 o 
  -7   5   2       75.92       66.44     29.12 o 
  -6   5   2        8.97        2.86     25.18 o 
  -5   5   2        6.41       19.72     29.04 o 
  -4   5   2        0.43       13.57     52.22 o 
  -3   5   2       12.98       -4.93     30.15 o 
  -2   5   2        1.29        8.61     30.37 o 
  -1   5   2      174.46      189.29     69.31 o 
   0   5   2        2.25       -5.26     29.38 o 
   1   5   2       19.82       13.78     32.03 o 
   2   5   2        0.49        3.76     32.33 o 
   3   5   2        8.03       30.57     33.22 o 
   4   5   2       12.46       22.89     33.39 o 
   5   5   2      114.57      101.17     24.83 o 
   6   5   2        3.07        1.02     24.44 o 
   7   5   2       38.63       41.39     27.30 o 
 -15   0   3       18.83      -16.78     46.87 o 
 -13   0   3      113.60       97.00     47.84 o 
 -11   0   3     1493.48     1641.71     82.34 o 
  -9   0   3       19.37       19.09     28.38 o 
  -7   0   3        5.73        1.71     12.17 o 
  -5   0   3    10169.80    10303.10   2155.17 o 
  -3   0   3      447.38      416.10     21.73 o 
   1   0   3     8436.50    10399.75    104.19 o 
   3   0   3    10243.39     6337.73   1075.17 o 
   5   0   3     2128.90     1860.05    115.23 o 
   7   0   3      121.78       95.54     13.45 o 
   9   0   3     1820.15     1871.08     61.10 o 
  11   0   3       42.10       35.98     23.57 o 
  13   0   3       20.11        5.30     50.03 o 
 -15   1   3        0.38       -4.48     27.34 o 
 -14   1   3      142.55      166.59     32.19 o 
 -13   1   3       57.85       71.82     25.77 o 
 -12   1   3       14.37      -13.30     19.46 o 
 -11   1   3       10.73       -0.29     19.98 o 
 -10   1   3      169.52      148.07     23.16 o 
  -9   1   3      430.43      394.70     34.60 o 
  -8   1   3     3358.16     3198.99    308.31 o 
  -7   1   3      401.36      391.79     36.21 o 
  -6   1   3      111.90      138.87     17.16 o 
  -5   1   3       27.06       29.06      7.09 o 
  -4   1   3      152.97      137.10     25.62 o 
  -3   1   3      539.91      477.79     80.74 o 
  -2   1   3     9935.80     9868.99   1288.09 o 
  -1   1   3       80.95      112.87     17.95 o 
   0   1   3     3688.98     3100.97    469.55 o 
   1   1   3     2114.71     1875.94    285.57 o 
   2   1   3      583.69      529.42     54.57 o 
   3   1   3     2939.76     2744.61    202.10 o 
   4   1   3     1110.55      981.72     66.89 o 
   5   1   3      152.57      132.48     10.30 o 
   6   1   3     3435.28     2891.86     52.14 o 
   7   1   3      656.28      647.65     19.26 o 
   8   1   3        6.04       -3.04      8.48 o 
   9   1   3        9.54        6.07     10.77 o 
  10   1   3        1.28      -14.16     17.50 o 
  11   1   3      114.99      132.34     25.42 o 
  12   1   3      209.33      257.45     31.82 o 
  13   1   3        3.31      -11.27     23.38 o 
  14   1   3       17.78       52.64     29.05 o 
 -15   2   3        9.89       -5.69     29.13 o 
 -14   2   3       36.52       27.73     28.50 o 
 -13   2   3       81.55       68.30     27.99 o 
 -12   2   3       34.34       48.38     24.82 o 
 -11   2   3      205.08      205.55     45.78 o 
 -10   2   3      304.85      306.98     55.35 o 
  -9   2   3       27.96       18.57     17.97 o 
  -8   2   3       42.59        9.05     15.13 o 
  -7   2   3      279.56      226.82     31.26 o 
  -6   2   3     1373.62     1197.88    228.55 o 
  -5   2   3     2479.93     2210.53    384.47 o 
  -4   2   3      618.30      606.53     55.08 o 
  -3   2   3     1555.75     1634.57    153.62 o 
  -2   2   3      801.34      700.41     98.06 o 
  -1   2   3        1.59       -3.01      5.69 o 
   0   2   3     3322.80     3613.48    346.17 o 
   1   2   3     1186.81     1064.47    132.57 o 
   2   2   3       18.71       13.14      6.67 o 
   3   2   3     1236.70     1167.96     82.23 o 
   4   2   3     1691.48     1661.13    103.75 o 
   5   2   3      389.28      399.94     16.85 o 
   6   2   3      120.67      128.97     15.69 o 
   7   2   3      175.47      195.12     18.46 o 
   8   2   3      327.09      394.91     24.92 o 
   9   2   3      212.83      217.10     21.96 o 
  10   2   3      143.42      149.61     21.18 o 
  11   2   3       12.10      -10.97     20.56 o 
  12   2   3       15.19       42.65     31.43 o 
  13   2   3       22.03       42.23     32.04 o 
 -13   3   3       18.26       43.46     40.55 o 
 -12   3   3       70.89      100.23     41.09 o 
 -11   3   3       60.45       72.35     35.95 o 
 -10   3   3       92.71      120.38     35.78 o 
  -9   3   3       79.26      107.55     33.54 o 
  -8   3   3      109.55      148.15     31.37 o 
  -7   3   3      314.93      350.72     77.57 o 
  -6   3   3      346.83      400.28     57.09 o 
  -5   3   3       40.33       67.24     16.95 o 
  -4   3   3      595.54      578.17     70.97 o 
  -3   3   3     1450.40     1386.53    167.63 o 
  -2   3   3      228.97      230.76     26.20 o 
  -1   3   3       20.69       21.58      9.33 o 
   0   3   3      497.69      615.48     56.50 o 
   1   3   3      719.50      735.41     72.51 o 
   2   3   3      834.10      859.55     81.02 o 
   3   3   3      134.68      138.39     15.97 o 
   4   3   3      318.78      316.29     21.43 o 
   5   3   3       99.98       89.30     16.05 o 
   6   3   3       19.98       10.55     13.76 o 
   7   3   3      173.54      162.42     21.29 o 
   8   3   3      161.54      158.63     21.33 o 
   9   3   3        1.14        0.86     18.04 o 
  10   3   3       92.49      115.31     24.25 o 
  11   3   3        8.83       19.21     21.47 o 
  12   3   3        9.18       27.73     25.45 o 
 -11   4   3        6.01      -16.10     27.64 o 
 -10   4   3        9.03       14.80     33.04 o 
  -9   4   3      152.37      172.04     39.84 o 
  -8   4   3        3.62       -2.04     28.02 o 
  -7   4   3      133.83      159.87     35.32 o 
  -6   4   3       61.95       81.98     30.32 o 
  -5   4   3        0.58        3.02     23.84 o 
  -4   4   3       24.97       20.18     18.86 o 
  -3   4   3      141.84      152.56     23.11 o 
  -2   4   3       46.53       62.25     19.74 o 
  -1   4   3      720.49      727.60    109.37 o 
   0   4   3       42.47       30.97     24.80 o 
   1   4   3      107.03      109.63     24.68 o 
   2   4   3        2.15        3.88     13.79 o 
   3   4   3       12.44        4.97     17.04 o 
   4   4   3       43.03       31.62     18.68 o 
   5   4   3      182.51      150.09     24.10 o 
   6   4   3        0.47        0.91     19.69 o 
   7   4   3      116.80       98.05     25.00 o 
   8   4   3        1.26       25.87     23.43 o 
   9   4   3        3.52      -12.00     24.08 o 
  10   4   3        5.16       23.19     26.94 o 
  -7   5   3        1.57        1.76     31.22 o 
  -6   5   3       61.19       57.12     34.17 o 
  -5   5   3        0.00       12.40     29.64 o 
  -4   5   3      110.85      122.96     58.19 o 
  -3   5   3        1.63        5.25     31.27 o 
  -2   5   3       12.61       24.67     32.13 o 
  -1   5   3        1.38      -13.65     29.76 o 
   0   5   3       11.42       20.11     32.36 o 
   1   5   3        0.06      -13.48     30.39 o 
   2   5   3      111.18      133.05     51.36 o 
   3   5   3        0.12      -12.86     31.34 o 
   4   5   3       48.55       42.64     35.06 o 
   5   5   3        7.49        5.94     21.25 o 
   6   5   3        7.72       15.83     26.13 o 
 -16   0   4      138.37      123.67     55.39 o 
 -14   0   4      221.68      209.51     57.83 o 
 -12   0   4      182.05      192.71     31.42 o 
 -10   0   4      651.21      715.57    129.41 o 
  -8   0   4     6096.08     6389.46   1176.66 o 
  -6   0   4      239.40      325.29     59.67 o 
  -4   0   4     2014.86     2141.23    236.59 o 
  -2   0   4    23023.40    29125.60   1601.18 o 
   0   0   4        2.86        9.59      9.74 o 
   2   0   4     3184.54     2324.29   1012.60 o 
   4   0   4     1895.24     1362.95    218.60 o 
   6   0   4     1963.46     1688.39    169.77 o 
   8   0   4      427.07      378.61     31.34 o 
  10   0   4      137.75      122.41     26.53 o 
  12   0   4      168.50      232.15     37.17 o 
  14   0   4        0.17      -12.39     55.49 o 
 -15   1   4        0.47       11.10     27.60 o 
 -14   1   4       83.76       88.03     29.06 o 
 -13   1   4      307.42      298.42     46.74 o 
 -12   1   4       12.08       35.08     22.93 o 
 -11   1   4      993.48     1021.72     99.53 o 
 -10   1   4      336.63      313.57     46.20 o 
  -9   1   4      132.27      140.53     15.73 o 
  -8   1   4      110.52      123.81     14.25 o 
  -7   1   4      271.56      291.97     23.09 o 
  -6   1   4     2063.34     2102.90    257.45 o 
  -5   1   4     8831.78     8971.84   1349.95 o 
  -4   1   4     1243.44     1360.50    231.75 o 
  -3   1   4        2.79        1.56      5.75 o 
  -2   1   4      104.93      121.88     12.80 o 
  -1   1   4     1952.27     2039.28    252.26 o 
   0   1   4     2827.06     2622.56    402.60 o 
   1   1   4     7242.33     6502.30    934.29 o 
   2   1   4        7.35        6.58      5.68 o 
   3   1   4      928.06      822.03     69.77 o 
   4   1   4      576.53      562.39     26.20 o 
   5   1   4      857.63      770.66     26.59 o 
   6   1   4      193.07      172.01     14.06 o 
   7   1   4      565.53      498.95     21.51 o 
   8   1   4        4.78       -1.36     10.09 o 
   9   1   4      583.61      616.05     27.64 o 
  10   1   4       80.74      118.87     23.74 o 
  11   1   4        6.50       17.15     21.14 o 
  12   1   4        5.81       15.31     22.87 o 
  13   1   4        4.93       -2.25     24.63 o 
  14   1   4        0.92        1.45     27.62 o 
 -15   2   4        0.30       17.03     30.28 o 
 -14   2   4       55.02       69.58     30.38 o 
 -13   2   4       70.44       81.59     28.83 o 
 -12   2   4       52.62       26.85     24.70 o 
 -11   2   4      246.10      254.85     39.28 o 
 -10   2   4      354.38      289.20     48.89 o 
  -9   2   4      409.12      365.31     72.46 o 
  -8   2   4      927.25      806.83    179.49 o 
  -7   2   4     1203.70     1109.56    225.69 o 
  -6   2   4       18.88       34.61     10.47 o 
  -5   2   4      116.53      131.70     11.22 o 
  -4   2   4      662.77      719.71     74.93 o 
  -3   2   4     4069.09     4320.47    474.92 o 
  -2   2   4     2222.93     2137.58    211.15 o 
  -1   2   4      596.92      638.35     70.83 o 
   0   2   4      338.91      308.37     21.08 o 
   1   2   4      886.00      926.75     83.24 o 
   2   2   4       59.93       43.18      9.15 o 
   3   2   4     1985.87     1899.34    150.77 o 
   4   2   4     1575.07     1500.67     99.26 o 
   5   2   4       33.36       42.25     11.51 o 
   6   2   4      412.82      411.99     20.84 o 
   7   2   4      424.86      435.22     28.77 o 
   8   2   4        1.50        7.59     16.18 o 
   9   2   4       49.47       91.03     22.06 o 
  10   2   4       23.54       26.50     20.68 o 
  11   2   4       14.58       17.67     26.00 o 
  12   2   4       76.42       87.98     34.72 o 
  13   2   4       29.50       20.39     33.15 o 
 -13   3   4       44.50       59.58     42.34 o 
 -12   3   4        8.59      -32.71     34.98 o 
 -11   3   4       34.58       41.07     35.95 o 
 -10   3   4      111.09      152.34     37.28 o 
  -9   3   4      264.63      295.21     40.27 o 
  -8   3   4      229.42      270.40     46.97 o 
  -7   3   4      479.02      497.03     70.07 o 
  -6   3   4      554.85      679.66     60.49 o 
  -5   3   4      125.68      114.53     19.54 o 
  -4   3   4      522.22      528.88     70.32 o 
  -3   3   4      284.07      328.54     38.12 o 
  -2   3   4        0.61        2.12      9.99 o 
  -1   3   4      839.75      911.47    110.35 o 
   0   3   4     1476.35     1386.09    166.26 o 
   1   3   4      384.37      364.93     44.95 o 
   2   3   4      212.54      219.20     30.73 o 
   3   3   4      257.92      209.05     27.44 o 
   4   3   4      432.48      454.04     32.75 o 
   5   3   4      154.02      182.01     21.90 o 
   6   3   4      267.70      271.91     26.12 o 
   7   3   4       74.30       79.94     18.87 o 
   8   3   4        2.92       -1.18     16.77 o 
   9   3   4       51.35       40.96     23.14 o 
  10   3   4       84.47      103.74     27.99 o 
  11   3   4       29.37       36.75     27.70 o 
  12   3   4        0.45      -14.05     33.73 o 
 -11   4   4       20.73       35.91     38.57 o 
 -10   4   4       55.59       86.58     39.00 o 
  -9   4   4        9.70       20.37     33.89 o 
  -8   4   4        4.75       20.39     30.01 o 
  -7   4   4       19.69       34.44     28.95 o 
  -6   4   4      282.78      363.45     87.36 o 
  -5   4   4       54.95       48.63     21.50 o 
  -4   4   4      366.01      427.67     69.69 o 
  -3   4   4      156.25      132.18     25.61 o 
  -2   4   4       16.05       25.58     18.86 o 
  -1   4   4      116.45      126.53     27.01 o 
   0   4   4      207.68      244.69    116.23 o 
   1   4   4       13.69        4.67     17.83 o 
   2   4   4      453.20      501.97     70.83 o 
   3   4   4      143.73       97.20     37.43 o 
   4   4   4        9.16        5.19     21.99 o 
   5   4   4        0.29        2.40     25.78 o 
   6   4   4       32.88       31.76     27.18 o 
   7   4   4       75.99       74.30     30.75 o 
   8   4   4       88.81       89.86     33.35 o 
   9   4   4        0.60       -0.71     32.51 o 
  -7   5   4       39.65       44.94     34.03 o 
  -6   5   4        1.52      -16.43     28.78 o 
  -5   5   4        3.13      -10.09     28.60 o 
  -4   5   4        1.47       -3.37     56.15 o 
  -3   5   4      130.41       92.84     55.82 o 
  -2   5   4        2.08      -23.66     29.96 o 
  -1   5   4      140.11      142.68     67.19 o 
   0   5   4       10.74       -1.85     31.66 o 
   1   5   4        0.02       -5.83     31.57 o 
   2   5   4        0.10      -13.96     31.37 o 
   3   5   4       27.60       25.18     32.51 o 
   4   5   4        5.23       21.25     35.59 o 
   5   5   4      106.50      115.89     30.94 o 
   6   5   4        0.15        9.33     31.43 o 
 -15   0   5        1.69        8.16     46.26 o 
 -13   0   5      847.31      743.68     72.78 o 
 -11   0   5      680.08      735.36    125.20 o 
  -9   0   5     1225.88     1254.54    267.95 o 
  -7   0   5     1670.21     1739.86    381.48 o 
  -5   0   5     9269.88    10308.95   1220.78 o 
  -3   0   5      103.20      107.91     12.48 o 
  -1   0   5      807.21     1030.19     42.33 o 
   1   0   5    17893.70    21213.00    186.56 o 
   3   0   5       68.66       33.67     16.91 o 
   5   0   5     2529.66     1763.29    228.30 o 
   7   0   5      600.87      537.38     33.09 o 
   9   0   5     1096.75     1202.56     53.96 o 
  11   0   5       22.20       17.44     24.93 o 
  13   0   5        3.57       26.83     56.05 o 
 -15   1   5       46.30       41.21     28.53 o 
 -14   1   5       16.29       36.14     26.88 o 
 -13   1   5       32.77       32.95     25.37 o 
 -12   1   5       25.03       29.75     22.55 o 
 -11   1   5      471.01      458.14     33.75 o 
 -10   1   5     1248.17     1179.86    129.04 o 
  -9   1   5       43.79       45.56     15.30 o 
  -8   1   5     2231.15     2352.44    252.85 o 
  -7   1   5     1157.33     1261.77    132.01 o 
  -6   1   5      515.34      539.79     54.20 o 
  -5   1   5      149.75      124.86     14.32 o 
  -4   1   5      598.76      540.72     86.83 o 
  -3   1   5      864.76      928.20    110.62 o 
  -2   1   5    12454.52    12560.97   1720.17 o 
  -1   1   5     1232.51     1171.24    152.25 o 
   0   1   5       80.30      103.22     14.08 o 
   1   1   5      133.64      138.57     19.57 o 
   2   1   5      870.82      642.21     60.64 o 
   3   1   5     3096.88     2500.97    310.30 o 
   4   1   5     2592.56     2047.02    129.68 o 
   5   1   5      199.66      197.14     14.69 o 
   6   1   5      880.33      807.87     32.29 o 
   7   1   5      787.32      684.22     25.59 o 
   8   1   5      131.22      122.18     16.35 o 
   9   1   5        5.22       -7.86     13.14 o 
  10   1   5       44.91       50.19     24.24 o 
  11   1   5       84.92      119.58     32.03 o 
  12   1   5       74.96      132.17     35.27 o 
  13   1   5        6.22       50.92     32.94 o 
 -14   2   5       99.29      106.04     30.97 o 
 -13   2   5       69.99       73.87     28.37 o 
 -12   2   5       47.52       39.19     24.18 o 
 -11   2   5       76.99       64.94     23.47 o 
 -10   2   5      275.51      278.21     57.41 o 
  -9   2   5      198.51      160.57     39.93 o 
  -8   2   5      845.30      720.49    189.77 o 
  -7   2   5     1124.85      978.21    216.12 o 
  -6   2   5      397.10      406.23     62.72 o 
  -5   2   5     2441.13     2488.96    260.03 o 
  -4   2   5     3071.33     3196.10    394.63 o 
  -3   2   5       84.25       71.57     10.71 o 
  -2   2   5       34.61       19.95      9.14 o 
  -1   2   5      328.65      374.31     47.08 o 
   0   2   5     3349.87     3182.62    418.91 o 
   1   2   5     1359.18     1304.69    187.71 o 
   2   2   5      461.57      373.05     34.56 o 
   3   2   5      978.08      894.39     91.54 o 
   4   2   5     1261.05     1194.97     96.45 o 
   5   2   5      234.91      225.48     16.97 o 
   6   2   5      452.89      458.40     24.68 o 
   7   2   5      276.54      266.35     25.37 o 
   8   2   5       10.38       -0.44     17.80 o 
   9   2   5        5.20        3.53     19.60 o 
  10   2   5      116.11      109.44     25.19 o 
  11   2   5        0.32      -18.90     26.91 o 
  12   2   5        0.55       23.71     30.46 o 
  13   2   5       19.62       44.92     37.10 o 
 -13   3   5        0.33       12.49     37.60 o 
 -12   3   5      141.98      175.96     46.05 o 
 -11   3   5       87.30       88.01     38.71 o 
 -10   3   5       71.14      115.44     34.93 o 
  -9   3   5       17.74       23.60     29.62 o 
  -8   3   5      144.68      161.63     31.82 o 
  -7   3   5      372.24      445.28     39.71 o 
  -6   3   5      932.70     1044.67     78.28 o 
  -5   3   5      388.08      353.47     49.79 o 
  -4   3   5      807.93      875.12    122.82 o 
  -3   3   5      901.41      922.04    135.37 o 
  -2   3   5      114.80      132.89     16.10 o 
  -1   3   5      715.66      726.81     89.34 o 
   0   3   5      590.56      591.01     57.35 o 
   1   3   5      225.94      273.81     35.50 o 
   2   3   5     1284.48     1260.62    140.43 o 
   3   3   5      260.88      268.06     29.94 o 
   4   3   5      241.88      231.67     29.65 o 
   5   3   5        1.06        2.98     20.60 o 
   6   3   5       10.76       21.02     23.60 o 
   7   3   5       61.30       96.04     28.92 o 
   8   3   5      119.14      133.95     32.44 o 
   9   3   5       18.13      -16.23     26.89 o 
  10   3   5       47.16       47.88     31.73 o 
  11   3   5        3.53        7.24     37.08 o 
 -11   4   5       65.68       50.88     40.59 o 
 -10   4   5        1.31      -11.13     32.29 o 
  -9   4   5      260.57      306.57     73.01 o 
  -8   4   5       21.38       21.88     31.62 o 
  -7   4   5       54.99       70.52     32.12 o 
  -6   4   5        4.63        4.39     26.89 o 
  -5   4   5        6.05        7.10     19.60 o 
  -4   4   5       14.20       11.72     19.97 o 
  -3   4   5      690.21      695.17     78.52 o 
  -2   4   5        7.31        8.35     18.87 o 
  -1   4   5      887.71     1127.53     53.56 o 
   0   4   5       19.48       22.12     25.57 o 
   1   4   5       60.89       46.64     20.68 o 
   2   4   5       34.50       51.02     21.65 o 
   3   4   5       24.49       29.77     22.99 o 
   4   4   5        1.60       14.15     22.83 o 
   5   4   5      212.90      243.77     42.53 o 
   6   4   5        9.17        0.88     27.78 o 
   7   4   5       60.97       51.87     32.45 o 
   8   4   5        3.16        7.05     31.80 o 
   9   4   5       12.65        7.84     32.92 o 
  -7   5   5        6.20       38.72     35.91 o 
  -6   5   5      125.45      150.53     38.42 o 
  -5   5   5        0.72        6.69     30.28 o 
  -4   5   5       99.02       78.01     37.47 o 
  -3   5   5       15.53       11.70     34.15 o 
  -2   5   5       37.06       48.22     36.12 o 
  -1   5   5        0.70        6.48     32.63 o 
   0   5   5       95.84       78.70     39.04 o 
   1   5   5       32.12        3.40     33.18 o 
   2   5   5      107.34      143.49     95.88 o 
   3   5   5        0.85      -11.07     34.05 o 
   4   5   5       20.55       21.38     36.89 o 
   5   5   5       10.65       12.69     28.74 o 
 -14   0   6      131.39      141.01     54.21 o 
 -12   0   6       46.51       64.24     27.71 o 
 -10   0   6     2645.11     2634.65    448.29 o 
  -8   0   6      422.24      483.47     76.35 o 
  -6   0   6     8713.65     9344.74   1111.28 o 
  -4   0   6     2947.25     3010.31     53.37 o 
  -2   0   6    14963.01    17280.29   1746.71 o 
   2   0   6     1890.88     2405.70     72.83 o 
   4   0   6    10678.11     9917.90    155.55 o 
   6   0   6       17.27       10.12     14.83 o 
   8   0   6       42.37       97.61     24.48 o 
  10   0   6     1013.58     1278.51     79.15 o 
  12   0   6      247.95      396.42     57.73 o 
 -15   1   6        0.57        9.62     27.68 o 
 -14   1   6        1.34        7.25     26.02 o 
 -13   1   6      227.98      239.46     37.94 o 
 -12   1   6      358.21      365.90     49.93 o 
 -11   1   6        4.14        3.08     19.36 o 
 -10   1   6       45.08       56.82     20.10 o 
  -9   1   6      576.59      615.81     65.63 o 
  -8   1   6     1518.78     1490.91    161.74 o 
  -7   1   6     2463.44     2353.57    268.41 o 
  -6   1   6       13.43       18.82      9.38 o 
  -5   1   6     2405.00     2264.62    326.37 o 
  -4   1   6     6608.92     5668.67    953.69 o 
  -3   1   6     2362.21     2390.45    311.62 o 
  -2   1   6       11.91       -0.35      7.59 o 
  -1   1   6     2706.92     2806.09    373.91 o 
   0   1   6       28.37       46.90     10.67 o 
   1   1   6    13917.30    12171.42   2111.59 o 
   2   1   6     1082.32      951.03    148.45 o 
   3   1   6        1.61        2.32      7.90 o 
   4   1   6        1.05        8.04      8.63 o 
   5   1   6      122.17      109.58     13.25 o 
   6   1   6      417.21      410.83     21.92 o 
   7   1   6     2453.87     2427.74     58.68 o 
   8   1   6      506.56      502.33     36.90 o 
   9   1   6      361.42      394.56     25.21 o 
  10   1   6       97.08      157.11     32.42 o 
  11   1   6        0.38       20.24     27.19 o 
  12   1   6       28.91       29.60     31.07 o 
  13   1   6       45.78       84.08     37.94 o 
 -14   2   6       17.87        0.56     28.01 o 
 -13   2   6        0.24       15.69     25.29 o 
 -12   2   6       16.61       20.24     22.85 o 
 -11   2   6      242.34      242.60     54.58 o 
 -10   2   6       36.17       14.67     19.67 o 
  -9   2   6      465.59      373.21    107.73 o 
  -8   2   6       87.84       51.48     26.21 o 
  -7   2   6     1292.69     1086.60    266.43 o 
  -6   2   6      229.01      213.62     20.64 o 
  -5   2   6     1105.68     1020.04    119.11 o 
  -4   2   6     2221.03     2241.43    277.25 o 
  -3   2   6      114.91      125.04     19.69 o 
  -2   2   6     2036.64     1999.49    231.98 o 
  -1   2   6     7456.49     7208.13    839.62 o 
   0   2   6       14.23       18.10     10.14 o 
   1   2   6       44.21       55.80     12.74 o 
   2   2   6      462.06      442.09     64.49 o 
   3   2   6      572.37      522.30     59.00 o 
   4   2   6     2620.33     2359.15    177.75 o 
   5   2   6     1305.81     1365.40     71.35 o 
   6   2   6      872.65      835.91     30.67 o 
   7   2   6      245.85      268.88     26.15 o 
   8   2   6      149.93      149.18     24.01 o 
   9   2   6      146.41      192.60     27.96 o 
  10   2   6       52.19       69.47     24.37 o 
  11   2   6        3.10       16.98     28.80 o 
  12   2   6       17.95        0.51     31.20 o 
 -13   3   6        3.87       -7.27     39.95 o 
 -12   3   6        8.44       46.61     38.64 o 
 -11   3   6       52.13       54.41     37.77 o 
 -10   3   6       83.24      102.37     36.40 o 
  -9   3   6      139.52      191.92     36.55 o 
  -8   3   6       52.59       39.25     30.73 o 
  -7   3   6       38.64       35.21     24.41 o 
  -6   3   6      440.81      384.62     54.94 o 
  -5   3   6      259.16      268.03     46.03 o 
  -4   3   6     1116.24     1117.31    166.33 o 
  -3   3   6     1019.81      937.72    131.39 o 
  -2   3   6      427.44      424.70     37.50 o 
  -1   3   6      498.79      507.91     51.39 o 
   0   3   6       69.08       58.40     14.51 o 
   1   3   6      152.22      171.54     19.25 o 
   2   3   6     2583.44     2414.21    240.04 o 
   3   3   6      826.94      711.78     42.20 o 
   4   3   6      206.19      179.84     29.08 o 
   5   3   6      459.88      391.10     37.68 o 
   6   3   6      139.41      128.52     29.03 o 
   7   3   6       83.74       71.96     29.14 o 
   8   3   6        3.36       -0.35     25.94 o 
   9   3   6       46.39       45.44     31.16 o 
  10   3   6       23.62       36.56     32.03 o 
  11   3   6       58.23       89.61     48.65 o 
 -11   4   6        6.50        2.35     37.14 o 
 -10   4   6       24.79       23.16     37.48 o 
  -9   4   6       13.07       18.61     31.78 o 
  -8   4   6       97.91       87.26     35.49 o 
  -7   4   6       96.16       83.22     49.72 o 
  -6   4   6      242.89      286.20     40.17 o 
  -5   4   6        2.61        1.73     20.41 o 
  -4   4   6        1.44        6.23     20.85 o 
  -3   4   6       16.62        5.31     19.85 o 
  -2   4   6       38.65       35.83     21.07 o 
  -1   4   6      256.74      310.18     51.61 o 
   0   4   6     1133.13     1182.29    308.45 o 
   1   4   6       26.40       31.88     22.18 o 
   2   4   6      409.77      416.53     48.98 o 
   3   4   6        0.98       12.94     24.83 o 
   4   4   6        2.86      -23.14     24.90 o 
   5   4   6       54.83       39.47     28.52 o 
   6   4   6       41.21       45.19     32.04 o 
   7   4   6        8.04       -2.01     29.99 o 
   8   4   6       96.76      133.44     38.11 o 
  -6   5   6        1.58        9.57     31.77 o 
  -5   5   6       19.35       16.87     32.44 o 
  -4   5   6       25.42       40.58     35.78 o 
  -3   5   6      193.45      279.55    108.17 o 
  -2   5   6       66.89       38.10     37.49 o 
  -1   5   6       61.86       44.28     38.12 o 
   0   5   6       12.23       16.07     36.78 o 
   1   5   6        6.59       10.81     36.93 o 
   2   5   6        2.70       20.30     38.21 o 
   3   5   6       79.18       83.98     42.15 o 
   4   5   6        0.03       -4.95     38.88 o 
 -15   0   7        1.09      -17.95     44.27 o 
 -13   0   7      255.60      291.92     58.19 o 
 -11   0   7       10.15       10.39     22.98 o 
  -9   0   7       12.30        6.25     19.93 o 
  -7   0   7     5091.77     4937.58    801.77 o 
  -5   0   7      515.08      454.56     27.29 o 
  -3   0   7     2378.31     2728.23    102.59 o 
  -1   0   7     3507.07     5962.24    970.78 o 
   1   0   7    11615.42    17898.18    201.96 o 
   3   0   7       64.59       99.96     25.55 o 
   5   0   7      383.23      384.59     41.77 o 
   7   0   7     1582.28     1546.11     76.50 o 
   9   0   7      121.26      131.24     29.07 o 
  11   0   7        6.34       -9.06     24.88 o 
  13   0   7      156.05      102.20     60.74 o 
 -15   1   7        1.58        5.14     28.01 o 
 -14   1   7        3.76      -10.07     25.60 o 
 -13   1   7        5.28       -6.46     23.51 o 
 -12   1   7        4.06       12.55     22.12 o 
 -11   1   7        4.54       14.54     20.29 o 
 -10   1   7     1078.48      981.83    146.04 o 
  -9   1   7      419.62      397.06     54.40 o 
  -8   1   7       73.00       68.07     14.25 o 
  -7   1   7        2.90        4.04     10.68 o 
  -6   1   7      199.03      170.68     18.91 o 
  -5   1   7      768.51      667.68     93.34 o 
  -4   1   7     3730.97     3474.31    534.75 o 
  -3   1   7      121.21      166.28     17.56 o 
  -2   1   7     2672.06     2398.87    313.96 o 
  -1   1   7     4226.23     4223.13    566.96 o 
   0   1   7       47.29       39.65     11.52 o 
   1   1   7       35.74       37.62     11.88 o 
   2   1   7     1181.10     1024.03    157.44 o 
   3   1   7      127.72      113.04     15.31 o 
   4   1   7     4058.01     3419.10    210.14 o 
   5   1   7      104.38      134.63     15.22 o 
   6   1   7      117.75      105.51     16.09 o 
   7   1   7       16.59       10.49     13.56 o 
   8   1   7       65.17       48.61     16.24 o 
   9   1   7       18.97       20.71     18.10 o 
  10   1   7      383.33      449.24     44.10 o 
  11   1   7       40.50       25.49     29.26 o 
  12   1   7       59.27       97.03     35.42 o 
 -14   2   7       15.68       17.01     38.67 o 
 -13   2   7      172.84      185.77     43.65 o 
 -12   2   7      122.76       92.91     36.48 o 
 -11   2   7        8.32       24.65     30.55 o 
 -10   2   7       31.00       34.44     27.79 o 
  -9   2   7       19.85       16.31     27.02 o 
  -8   2   7      300.03      324.87     37.52 o 
  -7   2   7      395.79      415.75     55.50 o 
  -6   2   7      410.22      387.31     40.59 o 
  -5   2   7      644.40      649.45     73.18 o 
  -4   2   7     1202.52     1177.34    146.14 o 
  -3   2   7      278.24      276.25     32.51 o 
  -2   2   7      375.06      365.74     33.57 o 
  -1   2   7     1250.32     1198.32    122.28 o 
   0   2   7       13.62       33.51     12.23 o 
   1   2   7      518.11      489.28     56.55 o 
   2   2   7     1837.04     1710.90    218.36 o 
   3   2   7       68.58       61.12     15.75 o 
   4   2   7        0.54        4.75     13.17 o 
   5   2   7      270.21      270.90     31.09 o 
   6   2   7      141.75      163.35     21.86 o 
   7   2   7      742.36      691.41     46.63 o 
   8   2   7      151.76      204.58     32.70 o 
   9   2   7      111.72       89.94     29.09 o 
  10   2   7       14.71       51.82     37.28 o 
  11   2   7       16.76       -6.12     38.91 o 
 -13   3   7        5.35       -3.71     41.39 o 
 -12   3   7       26.54        4.97     37.77 o 
 -11   3   7      111.33      147.73     39.86 o 
 -10   3   7       36.56       63.65     34.15 o 
  -9   3   7       79.88       65.06     33.91 o 
  -8   3   7       31.90       36.15     28.80 o 
  -7   3   7      328.52      369.21     50.72 o 
  -6   3   7      129.46      142.14     23.08 o 
  -5   3   7       70.90       79.55     21.40 o 
  -4   3   7      131.61      134.72     22.01 o 
  -3   3   7       81.46       61.16     18.33 o 
  -2   3   7      180.74      228.60     24.53 o 
  -1   3   7      396.64      404.08     47.49 o 
   0   3   7      290.30      293.65     41.05 o 
   1   3   7       52.67       71.88     16.18 o 
   2   3   7      248.78      240.34     30.71 o 
   3   3   7        2.45        3.53     19.22 o 
   4   3   7       50.75       40.88     23.33 o 
   5   3   7      504.34      416.07     40.38 o 
   6   3   7      154.77      152.30     32.39 o 
   7   3   7       12.20        7.92     26.39 o 
   8   3   7       62.15       84.21     31.28 o 
   9   3   7       45.59       21.01     30.65 o 
  10   3   7       17.79       17.88     32.76 o 
 -10   4   7        0.00       10.83     37.82 o 
  -9   4   7      106.13      115.38     40.23 o 
  -8   4   7       26.42       41.56     31.66 o 
  -7   4   7       25.50       29.06     31.95 o 
  -6   4   7       34.25        8.33     27.75 o 
  -5   4   7        3.84        3.47     21.40 o 
  -4   4   7      103.79      113.66     26.24 o 
  -3   4   7       78.37       85.46     24.27 o 
  -2   4   7        9.01       25.71     21.23 o 
  -1   4   7       31.50       33.95     21.86 o 
   0   4   7        2.36       12.90     29.93 o 
   1   4   7       47.94       39.85     22.77 o 
   2   4   7       98.43      121.40     26.13 o 
   3   4   7      189.60      159.48     33.00 o 
   4   4   7        2.96        2.09     26.60 o 
   5   4   7       50.72       48.45     30.59 o 
   6   4   7        0.99        0.77     29.50 o 
   7   4   7        3.85       -4.70     30.95 o 
   8   4   7        7.04       28.26     35.37 o 
  -5   5   7       11.15       15.11     32.87 o 
  -4   5   7        5.70       -3.70     35.43 o 
  -3   5   7        6.32       13.57     35.14 o 
  -2   5   7        1.40        9.46     36.03 o 
  -1   5   7       38.44       44.49     38.41 o 
   0   5   7       53.35       82.04     41.56 o 
   1   5   7        4.21       17.23     39.16 o 
   2   5   7       17.46      -18.34     37.13 o 
   3   5   7        0.29        6.33     40.49 o 
 -14   0   8       53.33       12.95     48.09 o 
 -12   0   8      141.41      142.20     32.00 o 
 -10   0   8     3536.69     3404.33    690.89 o 
  -8   0   8       71.25       87.70     22.82 o 
  -6   0   8      102.45      101.04     20.93 o 
  -4   0   8    13243.21    15182.98    125.19 o 
  -2   0   8     2815.36     3608.85    157.92 o 
   2   0   8     2265.91     2539.58     86.95 o 
   4   0   8     3306.84     3506.69    107.71 o 
   6   0   8      174.37      164.93     36.21 o 
   8   0   8       53.32       42.38     32.08 o 
  10   0   8      147.68      152.69     42.94 o 
  12   0   8        2.66       -7.24     36.41 o 
 -15   1   8       93.07      102.52     33.01 o 
 -14   1   8       10.38        0.11     26.76 o 
 -13   1   8      502.16      528.34     62.60 o 
 -12   1   8      207.07      179.58     28.58 o 
 -11   1   8       17.73        7.54     21.84 o 
 -10   1   8        4.03       13.13     18.28 o 
  -9   1   8      108.78      109.58     17.57 o 
  -8   1   8      685.94      677.22     69.20 o 
  -7   1   8     5648.17     5266.61    605.53 o 
  -6   1   8      587.33      623.09     82.00 o 
  -5   1   8      799.72      781.00    101.37 o 
  -4   1   8      235.50      234.91     30.67 o 
  -3   1   8      198.83      214.60     21.68 o 
  -2   1   8     1319.68     1501.26    183.39 o 
  -1   1   8     5897.68     5630.74    660.90 o 
   0   1   8        6.22       11.21     11.95 o 
   1   1   8     2519.93     2357.42    386.54 o 
   2   1   8      592.46      612.48    106.63 o 
   3   1   8      191.22      201.43     29.28 o 
   4   1   8      192.59      180.02     20.11 o 
   5   1   8      333.67      291.11     24.10 o 
   6   1   8       77.34      105.96     16.67 o 
   7   1   8      645.67      670.39     34.01 o 
   8   1   8       36.20       48.27     17.53 o 
   9   1   8        1.26       -7.01     18.39 o 
  10   1   8        1.06        5.03     27.51 o 
  11   1   8        0.67       -3.55     30.13 o 
  12   1   8        3.56       -6.44     32.13 o 
 -14   2   8       11.69       46.68     39.00 o 
 -13   2   8       42.32       38.08     36.37 o 
 -12   2   8      156.09      151.79     41.42 o 
 -11   2   8      157.28      207.61     41.25 o 
 -10   2   8      460.45      502.27     47.25 o 
  -9   2   8      820.37      898.24     55.58 o 
  -8   2   8       32.22       49.23     28.54 o 
  -7   2   8       61.24       71.87     27.69 o 
  -6   2   8      262.98      269.31     29.31 o 
  -5   2   8     1906.33     1917.31    197.96 o 
  -4   2   8     1740.36     1644.52    189.36 o 
  -3   2   8      228.48      220.40     18.31 o 
  -2   2   8      730.70      676.00     71.18 o 
  -1   2   8      873.92      925.88    101.85 o 
   0   2   8        3.42        8.11     12.51 o 
   1   2   8     1286.75     1252.88    161.60 o 
   2   2   8      901.81      922.03    132.74 o 
   3   2   8       64.90       71.19     20.00 o 
   4   2   8      289.11      280.45     24.53 o 
   5   2   8      264.50      265.27     36.08 o 
   6   2   8        3.28      -18.47     15.45 o 
   7   2   8       29.12       35.89     24.22 o 
   8   2   8       13.15       -0.04     24.58 o 
   9   2   8       53.65       38.63     27.99 o 
  10   2   8       55.64       82.47     45.24 o 
  11   2   8        8.54        9.64     41.56 o 
 -12   3   8      105.23       82.87     41.63 o 
 -11   3   8       94.70       64.72     38.70 o 
 -10   3   8       31.49       13.98     32.05 o 
  -9   3   8      223.33      287.02     42.53 o 
  -8   3   8      252.03      305.52     41.99 o 
  -7   3   8       29.82       13.99     27.91 o 
  -6   3   8      386.53      346.57     60.58 o 
  -5   3   8       55.79       56.66     19.97 o 
  -4   3   8      116.76      130.24     23.36 o 
  -3   3   8      485.08      538.68     83.35 o 
  -2   3   8      934.39      929.79     80.49 o 
  -1   3   8      158.73      146.14     19.10 o 
   0   3   8        2.02       16.91     14.47 o 
   1   3   8       62.34       44.27     16.03 o 
   2   3   8      226.05      231.96     24.23 o 
   3   3   8       79.54       77.91     25.96 o 
   4   3   8      187.60      183.72     32.45 o 
   5   3   8       66.27      105.44     30.26 o 
   6   3   8       36.68       25.01     27.41 o 
   7   3   8        7.74       22.44     28.83 o 
   8   3   8       28.13        9.94     28.43 o 
   9   3   8        5.22       14.65     31.54 o 
 -10   4   8        2.12        6.70     35.36 o 
  -9   4   8       19.58       39.23     37.97 o 
  -8   4   8       94.99       95.18     37.96 o 
  -7   4   8       10.85       -1.91     31.28 o 
  -6   4   8      207.42      256.04     41.49 o 
  -5   4   8       70.64       87.17     26.25 o 
  -4   4   8        3.25      -22.98     20.93 o 
  -3   4   8       48.20       30.83     23.64 o 
  -2   4   8        4.89        5.59     22.10 o 
  -1   4   8        9.04       -0.38     21.18 o 
   0   4   8      229.73      271.54     66.73 o 
   1   4   8      107.22      105.74     26.62 o 
   2   4   8       10.45        9.34     23.84 o 
   3   4   8        4.76       16.20     24.06 o 
   4   4   8        1.28       -5.85     27.63 o 
   5   4   8       17.75       25.61     30.38 o 
   6   4   8       20.90       30.31     33.36 o 
   7   4   8        9.48       23.42     34.73 o 
  -4   5   8        8.40        1.48     39.55 o 
  -3   5   8       65.18       38.55     41.05 o 
  -2   5   8        2.49       -1.31     35.77 o 
  -1   5   8        0.80        1.39     38.39 o 
   0   5   8        2.43      -22.87     37.05 o 
   1   5   8        0.66      -15.48     38.98 o 
 -15   0   9      136.67       96.90     55.39 o 
 -13   0   9      235.31      247.65     59.41 o 
 -11   0   9      156.85      137.89     36.69 o 
  -9   0   9      896.71      868.88    140.61 o 
  -7   0   9     4976.02     4927.40    617.86 o 
  -5   0   9       51.52       56.52     29.58 o 
  -3   0   9      346.48      347.95     28.40 o 
  -1   0   9     9833.00    14136.84   2622.30 o 
   1   0   9     1761.94     2353.84     86.75 o 
   3   0   9      348.14      462.31     48.65 o 
   5   0   9      314.71      317.98     45.03 o 
   7   0   9      788.84      840.78     68.49 o 
   9   0   9        4.98        2.04     31.57 o 
  11   0   9        7.66       -7.04     38.35 o 
 -14   1   9        7.02       11.67     35.80 o 
 -13   1   9       43.31       37.25     34.91 o 
 -12   1   9      319.58      276.60     46.64 o 
 -11   1   9        0.61      -15.48     28.49 o 
 -10   1   9     1007.66     1030.43     66.73 o 
  -9   1   9      332.37      343.60     29.54 o 
  -8   1   9       72.62       86.10     19.92 o 
  -7   1   9      163.52      184.57     22.55 o 
  -6   1   9      243.26      263.81     22.79 o 
  -5   1   9      853.08      997.54     36.05 o 
  -4   1   9     5615.34     6136.89     79.91 o 
  -3   1   9      820.96      852.96     32.69 o 
  -2   1   9      396.04      375.62     38.48 o 
  -1   1   9      561.81      489.71     45.83 o 
   0   1   9      142.81      121.06     31.92 o 
   1   1   9     1122.84     1023.16    159.71 o 
   2   1   9     2135.23     1893.94    271.70 o 
   3   1   9       21.28       19.01     14.57 o 
   4   1   9      994.90      845.38     55.65 o 
   5   1   9      182.58      204.36     22.89 o 
   6   1   9       31.37       28.75     16.95 o 
   7   1   9        1.61       -3.36     15.81 o 
   8   1   9       51.33       46.92     20.32 o 
   9   1   9       21.80       28.93     21.07 o 
  10   1   9      104.31      121.91     35.73 o 
  11   1   9        7.28       19.13     33.51 o 
 -14   2   9        4.83      -16.71     39.74 o 
 -13   2   9       71.58       68.63     39.48 o 
 -12   2   9      120.15      128.95     41.71 o 
 -11   2   9       11.02        4.55     32.70 o 
 -10   2   9      157.16      153.20     36.72 o 
  -9   2   9      117.79      119.74     34.65 o 
  -8   2   9      188.38      218.89     36.52 o 
  -7   2   9      764.85      833.17     50.91 o 
  -6   2   9     1064.03      935.95    121.08 o 
  -5   2   9      180.78      178.13     19.14 o 
  -4   2   9        4.57        1.06     13.51 o 
  -3   2   9      463.40      464.42     47.37 o 
  -2   2   9     1470.03     1406.62    125.32 o 
  -1   2   9      778.79      701.97     73.69 o 
   0   2   9      120.71       95.03     16.57 o 
   1   2   9      221.53      194.72     26.21 o 
   2   2   9      642.17      599.98     87.65 o 
   3   2   9       31.09       39.60     17.56 o 
   4   2   9      368.61      343.13     40.88 o 
   5   2   9      360.60      318.36     28.27 o 
   6   2   9       27.33       39.73     19.52 o 
   7   2   9       82.70       86.24     28.63 o 
   8   2   9       68.81       82.82     30.22 o 
   9   2   9        2.00       23.63     27.44 o 
  10   2   9        0.19       17.03     42.23 o 
 -12   3   9       20.81       14.15     38.85 o 
 -11   3   9        4.96        4.18     36.77 o 
 -10   3   9       32.93       41.92     36.84 o 
  -9   3   9      191.10      205.88     40.56 o 
  -8   3   9      190.22      185.58     37.54 o 
  -7   3   9        7.33        2.72     28.23 o 
  -6   3   9      214.09      224.18     28.75 o 
  -5   3   9      216.95      230.23     41.92 o 
  -4   3   9       42.31       12.74     20.51 o 
  -3   3   9      204.81      179.72     28.97 o 
  -2   3   9      129.01      123.20     19.32 o 
  -1   3   9       31.50       47.19     17.20 o 
   0   3   9      467.04      467.31     37.35 o 
   1   3   9      256.07      294.76     33.49 o 
   2   3   9       99.84       98.89     21.61 o 
   3   3   9        6.78       -2.18     21.73 o 
   4   3   9       11.14        7.66     25.47 o 
   5   3   9      120.84       99.63     31.56 o 
   6   3   9       64.69       50.62     30.75 o 
   7   3   9       35.58       49.21     31.51 o 
   8   3   9       26.47       15.72     31.61 o 
  -9   4   9       44.44       72.55     39.64 o 
  -8   4   9        3.57       13.23     33.68 o 
  -7   4   9        1.41        3.61     32.16 o 
  -6   4   9       20.85       35.49     32.69 o 
  -5   4   9       95.70       74.41     26.62 o 
  -4   4   9        0.41      -10.83     23.53 o 
  -3   4   9      168.19      214.43     31.02 o 
  -2   4   9       18.11       24.49     23.44 o 
  -1   4   9       11.65       23.52     26.68 o 
   0   4   9       22.92        7.12     31.85 o 
   1   4   9       28.65       22.01     24.22 o 
   2   4   9        3.05        7.88     24.95 o 
   3   4   9      148.35      131.62     31.42 o 
   4   4   9        7.03       11.24     30.21 o 
   5   4   9        8.53      -23.84     30.39 o 
   6   4   9        0.01       -8.15     32.36 o 
 -14   0  10       26.19       62.32     50.44 o 
 -12   0  10      867.12      790.16    130.71 o 
 -10   0  10     1433.26     1327.76    231.49 o 
  -8   0  10      496.63      502.68     43.07 o 
  -6   0  10     1426.97     1300.17     77.21 o 
  -4   0  10     7559.91     7878.96    177.17 o 
  -2   0  10       58.92       53.63     19.58 o 
   0   0  10       50.33       51.97     18.78 o 
   2   0  10     4273.85     5555.24    142.03 o 
   4   0  10      209.28      184.01     39.88 o 
   6   0  10      113.14      126.17     36.21 o 
   8   0  10      152.69      181.71     46.26 o 
  10   0  10       97.09      150.75     49.47 o 
 -14   1  10        8.35       34.15     37.53 o 
 -13   1  10      119.71      145.14     59.75 o 
 -12   1  10      106.47      123.06     37.81 o 
 -11   1  10       53.11       62.00     33.98 o 
 -10   1  10      200.14      210.18     59.47 o 
  -9   1  10     1213.69     1173.61     89.24 o 
  -8   1  10       74.02       83.32     22.11 o 
  -7   1  10     2883.78     3005.51     77.22 o 
  -6   1  10      805.47      804.97     35.83 o 
  -5   1  10      128.86      111.12     20.33 o 
  -4   1  10      212.27      198.16     22.77 o 
  -3   1  10      317.31      357.64     33.89 o 
  -2   1  10      566.20      565.84     31.14 o 
  -1   1  10     4916.58     4739.08    529.64 o 
   0   1  10      291.41      277.48     37.90 o 
   1   1  10       42.54       26.67     16.57 o 
   2   1  10       92.34       67.32     17.99 o 
   3   1  10       42.33       51.30     17.40 o 
   4   1  10      415.30      378.07     53.17 o 
   5   1  10      715.33      708.95     49.06 o 
   6   1  10       11.78       23.78     18.49 o 
   7   1  10      161.86      195.83     26.07 o 
   8   1  10       25.48       30.06     21.04 o 
   9   1  10        3.55        9.58     24.42 o 
  10   1  10        0.15       -6.32     39.37 o 
 -13   2  10      149.54      189.47     47.31 o 
 -12   2  10      264.96      285.24     68.49 o 
 -11   2  10        7.64        1.75     34.83 o 
 -10   2  10      176.02      155.20     39.63 o 
  -9   2  10      563.71      567.32     50.93 o 
  -8   2  10       31.86       53.61     28.71 o 
  -7   2  10      428.99      376.32     40.93 o 
  -6   2  10      585.75      604.55     34.57 o 
  -5   2  10      525.83      531.12     39.95 o 
  -4   2  10     1271.18     1268.16    127.61 o 
  -3   2  10     1198.35     1068.91    113.48 o 
  -2   2  10       53.92       47.92     16.47 o 
  -1   2  10       22.15       16.29     15.00 o 
   0   2  10      160.65      137.86     19.33 o 
   1   2  10      832.86      773.43     98.97 o 
   2   2  10      595.57      575.79     80.33 o 
   3   2  10      106.34      117.71     22.27 o 
   4   2  10       82.33       85.26     21.88 o 
   5   2  10      129.15      123.75     27.79 o 
   6   2  10       14.37        8.20     19.87 o 
   7   2  10       72.84      107.94     30.90 o 
   8   2  10       63.58       73.06     31.73 o 
   9   2  10        0.53       -0.26     27.46 o 
 -11   3  10      133.48      134.61     45.99 o 
 -10   3  10      164.77      152.32     43.66 o 
  -9   3  10      126.15      140.32     39.64 o 
  -8   3  10        2.02       -8.05     30.42 o 
  -7   3  10       31.63       68.04     33.66 o 
  -6   3  10      436.51      400.79     47.55 o 
  -5   3  10      229.17      193.62     28.32 o 
  -4   3  10      101.69       64.52     25.47 o 
  -3   3  10      338.52      343.95     52.21 o 
  -2   3  10      387.14      402.52     40.57 o 
  -1   3  10       67.10       62.32     19.46 o 
   0   3  10      283.01      295.99     35.25 o 
   1   3  10      110.14      103.59     20.98 o 
   2   3  10        8.43       21.97     19.74 o 
   3   3  10      146.47      104.17     30.91 o 
   4   3  10       90.41      118.61     31.90 o 
   5   3  10       54.18       37.71     28.53 o 
   6   3  10        4.04        8.51     28.22 o 
   7   3  10        3.63       19.63     31.93 o 
   8   3  10       15.86       36.34     34.74 o 
  -8   4  10      178.31      182.22     43.38 o 
  -7   4  10       39.21       51.55     36.21 o 
  -6   4  10       69.57       68.01     36.28 o 
  -5   4  10        1.46        9.66     24.60 o 
  -4   4  10        0.60        3.09     23.79 o 
  -3   4  10       68.19       64.35     32.77 o 
  -2   4  10      144.32      158.99     30.16 o 
  -1   4  10        1.79       -5.86     22.42 o 
   0   4  10      163.90      133.56     46.18 o 
   1   4  10       28.64       31.12     35.68 o 
   2   4  10        6.39        6.17     26.58 o 
   3   4  10       21.95       18.25     28.35 o 
   4   4  10       16.87        0.23     31.69 o 
 -13   0  11        4.28       62.12     50.69 o 
 -11   0  11        5.31        3.45     27.40 o 
  -9   0  11     2669.29     2212.49    295.03 o 
  -7   0  11     1449.76     1255.81    114.49 o 
  -5   0  11      885.75      901.13     56.99 o 
  -3   0  11     1977.18     2344.07     61.01 o 
  -1   0  11     8439.73    11617.36   1782.03 o 
   1   0  11        3.95        4.03     27.49 o 
   3   0  11       91.25      132.91     37.69 o 
   5   0  11      859.15      940.13     73.44 o 
   7   0  11      155.03      209.97     46.36 o 
   9   0  11       11.81       12.34     38.45 o 
 -14   1  11       10.38       -2.40     37.78 o 
 -13   1  11       52.81       71.30     38.73 o 
 -12   1  11      671.16      642.40     57.50 o 
 -11   1  11       79.12       55.92     45.80 o 
 -10   1  11      190.52      165.67     44.40 o 
  -9   1  11       23.43       15.26     21.01 o 
  -8   1  11       57.51       64.10     21.90 o 
  -7   1  11      675.25      592.90     37.13 o 
  -6   1  11     2288.32     2395.77     72.24 o 
  -5   1  11       19.53       23.55     19.43 o 
  -4   1  11     3321.01     3304.69    120.39 o 
  -3   1  11     1511.62     1619.04     47.79 o 
  -2   1  11       29.89       43.86     18.54 o 
  -1   1  11      251.84      319.42     27.66 o 
   0   1  11      237.44      266.10     26.62 o 
   1   1  11      946.59      841.50    106.66 o 
   2   1  11     2480.25     2322.61    307.76 o 
   3   1  11       23.29       33.87     18.50 o 
   4   1  11       63.61       58.73     20.43 o 
   5   1  11       92.10      122.43     22.86 o 
   6   1  11        8.07        9.09     18.50 o 
   7   1  11       65.72       70.70     23.81 o 
   8   1  11      123.04      117.09     30.40 o 
   9   1  11        0.11       -9.82     25.24 o 
 -13   2  11       18.13        5.99     40.73 o 
 -12   2  11        1.43        3.90     38.39 o 
 -11   2  11       19.61       11.37     37.01 o 
 -10   2  11      408.60      350.34     48.20 o 
  -9   2  11      403.26      364.40     45.71 o 
  -8   2  11       59.62       35.90     32.15 o 
  -7   2  11      607.15      620.38     50.66 o 
  -6   2  11      657.97      646.43     37.29 o 
  -5   2  11      294.67      271.21     23.89 o 
  -4   2  11      673.52      583.70     65.23 o 
  -3   2  11      621.70      568.43     52.18 o 
  -2   2  11      614.83      546.20     43.73 o 
  -1   2  11      418.11      405.37     37.48 o 
   0   2  11      632.33      609.38     61.64 o 
   1   2  11      106.84      113.65     20.42 o 
   2   2  11        3.48       -8.04     17.00 o 
   3   2  11      237.92      253.15     28.42 o 
   4   2  11      477.85      507.66     37.12 o 
   5   2  11      313.72      269.84     30.38 o 
   6   2  11        8.12       19.80     21.75 o 
   7   2  11       17.16        6.97     27.58 o 
   8   2  11       27.66       38.96     32.78 o 
 -11   3  11       44.24       63.95     41.30 o 
 -10   3  11       87.63       56.98     41.02 o 
  -9   3  11       94.34      105.16     41.17 o 
  -8   3  11      324.57      295.50     46.71 o 
  -7   3  11      180.63      194.51     41.45 o 
  -6   3  11      105.04       76.72     27.11 o 
  -5   3  11       21.85       26.07     22.68 o 
  -4   3  11       46.15       49.24     24.09 o 
  -3   3  11      129.32      115.16     26.97 o 
  -2   3  11      365.40      344.07     41.03 o 
  -1   3  11       63.56       61.13     20.08 o 
   0   3  11      401.70      410.51     43.87 o 
   1   3  11      141.31      166.42     24.62 o 
   2   3  11       15.74        5.70     18.63 o 
   3   3  11       90.09       89.79     32.45 o 
   4   3  11       68.04       53.61     30.30 o 
   5   3  11        0.16      -19.12     28.04 o 
   6   3  11       87.37       93.11     35.46 o 
  -7   4  11        7.41        3.97     35.85 o 
  -6   4  11        5.98       23.83     34.37 o 
  -5   4  11      192.48      201.00     32.84 o 
  -4   4  11       10.62        7.62     25.44 o 
  -3   4  11       96.10      121.08     29.72 o 
  -2   4  11        0.09        7.45     24.86 o 
  -1   4  11       11.21       15.53     25.42 o 
   0   4  11        8.73        0.81     35.57 o 
   1   4  11      116.25      131.82     45.85 o 
   2   4  11        2.06      -20.66     26.61 o 
   3   4  11      101.83      102.05     33.50 o 
 -12   0  12      538.15      561.71     73.69 o 
 -10   0  12        1.29        2.24     38.91 o 
  -8   0  12      188.50      200.84     47.68 o 
  -6   0  12     1490.93     1585.38     85.68 o 
  -4   0  12       11.90      -14.48     32.54 o 
  -2   0  12     1250.55     1290.19     79.00 o 
   2   0  12     2010.22     2364.24    105.52 o 
   4   0  12      309.58      283.56     50.34 o 
   6   0  12        2.31      -17.80     31.93 o 
   8   0  12      191.78      240.77     54.72 o 
 -13   1  12       16.62       15.42     37.18 o 
 -12   1  12        8.88       -9.91     34.02 o 
 -11   1  12        3.54        6.10     32.35 o 
 -10   1  12      175.54      175.32     39.42 o 
  -9   1  12      832.61      800.09     43.56 o 
  -8   1  12        5.60        2.46     21.24 o 
  -7   1  12        1.84       -1.94     20.81 o 
  -6   1  12       23.55       18.02     20.98 o 
  -5   1  12      533.35      538.65     34.23 o 
  -4   1  12      359.20      410.49     32.13 o 
  -3   1  12     1271.30     1332.30     47.44 o 
  -2   1  12      209.46      214.80     27.18 o 
  -1   1  12      631.03      650.26     36.48 o 
   0   1  12      571.50      654.17     37.52 o 
   1   1  12      258.79      239.56     46.56 o 
   2   1  12      395.79      359.57     38.94 o 
   3   1  12      125.18      118.27     28.45 o 
   4   1  12      154.35      148.50     29.88 o 
   5   1  12      547.23      555.34     45.22 o 
   6   1  12       84.59       75.69     28.70 o 
   7   1  12        1.08       -7.51     23.53 o 
   8   1  12       23.87       25.12     28.25 o 
 -12   2  12       76.04       98.83     44.09 o 
 -11   2  12       61.65       78.60     41.37 o 
 -10   2  12       29.08       22.30     36.52 o 
  -9   2  12        3.20        0.02     31.93 o 
  -8   2  12       14.20       14.09     31.98 o 
  -7   2  12      678.52      698.67     53.02 o 
  -6   2  12      572.26      617.31     50.75 o 
  -5   2  12      119.61      157.61     27.11 o 
  -4   2  12      511.37      447.47     38.62 o 
  -3   2  12      345.35      362.21     30.09 o 
  -2   2  12        5.61       -2.51     16.90 o 
  -1   2  12      577.74      571.76     55.30 o 
   0   2  12       58.63       77.85     20.76 o 
   1   2  12       12.32        3.56     16.77 o 
   2   2  12      101.69       98.67     24.14 o 
   3   2  12      342.54      315.96     31.71 o 
   4   2  12       89.02      100.32     25.68 o 
   5   2  12        6.96       -4.27     21.52 o 
   6   2  12       95.93       84.02     27.05 o 
   7   2  12       38.88       32.51     33.15 o 
 -10   3  12      149.94      139.56     46.23 o 
  -9   3  12       27.60       37.55     37.22 o 
  -8   3  12      141.11      131.79     42.20 o 
  -7   3  12       59.97       61.49     35.68 o 
  -6   3  12      126.95      111.33     28.87 o 
  -5   3  12      118.17      114.98     28.60 o 
  -4   3  12      422.60      369.04     53.62 o 
  -3   3  12       31.99       26.47     24.93 o 
  -2   3  12       15.10       13.05     19.22 o 
  -1   3  12       97.63       80.19     22.27 o 
   0   3  12      174.07      193.21     26.28 o 
   1   3  12      153.89      176.77     26.31 o 
   2   3  12        2.39       -3.62     19.75 o 
   3   3  12       75.87       61.42     32.87 o 
   4   3  12        1.09       -8.97     29.30 o 
   5   3  12       20.05       14.85     31.82 o 
  -5   4  12        4.11        9.35     28.19 o 
  -4   4  12        4.05        0.02     26.38 o 
  -3   4  12       39.58       35.27     27.88 o 
  -2   4  12      184.21      144.05     33.08 o 
  -1   4  12        4.73       26.21     27.06 o 
   0   4  12       67.05       61.64     39.58 o 
   1   4  12        0.19       15.77     38.69 o 
 -11   0  13        2.77       -2.60     46.05 o 
  -9   0  13     1349.14     1292.03     90.58 o 
  -7   0  13       23.11       31.72     38.81 o 
  -5   0  13      977.23      933.65     77.06 o 
  -3   0  13      331.40      294.32     53.91 o 
  -1   0  13       78.86       91.75     40.85 o 
   1   0  13      195.80      253.57     49.83 o 
   3   0  13       87.21       82.77     37.64 o 
   5   0  13      245.77      278.66     53.70 o 
   7   0  13       44.71        5.46     38.96 o 
 -12   1  13      286.03      300.18     49.33 o 
 -11   1  13      187.45      117.35     51.43 o 
 -10   1  13       33.53       16.69     32.51 o 
  -9   1  13       34.25       47.13     25.76 o 
  -8   1  13       42.15       45.60     24.21 o 
  -7   1  13      482.49      481.27     36.08 o 
  -6   1  13      746.25      699.73     40.78 o 
  -5   1  13       10.28       13.26     21.81 o 
  -4   1  13       22.20       24.12     21.84 o 
  -3   1  13      191.23      187.45     27.42 o 
  -2   1  13      432.64      407.54     33.25 o 
  -1   1  13       10.41        4.25     19.59 o 
   0   1  13      192.77      213.98     27.80 o 
   1   1  13       17.91       33.79     21.87 o 
   2   1  13      190.14      182.72     34.37 o 
   3   1  13       68.22       60.38     35.37 o 
   4   1  13       42.52       16.89     27.24 o 
   5   1  13       13.82       11.84     24.90 o 
   6   1  13        9.61        2.54     26.48 o 
   7   1  13        4.46       -3.85     25.62 o 
 -11   2  13       58.59       39.40     41.26 o 
 -10   2  13      185.01      166.73     46.53 o 
  -9   2  13       67.14       72.49     39.11 o 
  -8   2  13      133.73      168.86     40.90 o 
  -7   2  13       39.33       -4.72     37.64 o 
  -6   2  13       68.57       41.07     34.58 o 
  -5   2  13       21.93       44.29     24.08 o 
  -4   2  13      363.13      345.39     42.84 o 
  -3   2  13      442.42      438.87     36.05 o 
  -2   2  13        7.73      -14.80     17.39 o 
  -1   2  13       86.04       74.13     21.79 o 
   0   2  13      362.41      353.15     30.15 o 
   1   2  13       56.31       32.51     20.13 o 
   2   2  13       25.18       29.40     22.72 o 
   3   2  13       21.05       16.71     22.63 o 
   4   2  13        0.53        1.41     22.79 o 
   5   2  13       49.40       60.81     25.71 o 
   6   2  13       72.72       66.22     27.37 o 
  -9   3  13       19.17        4.50     35.99 o 
  -8   3  13      105.66      127.48     41.83 o 
  -7   3  13       77.33       74.91     39.22 o 
  -6   3  13       38.94       25.66     28.56 o 
  -5   3  13      149.74       96.33     30.38 o 
  -4   3  13        1.87        1.65     24.73 o 
  -3   3  13       80.88       91.99     28.97 o 
  -2   3  13       96.48       92.66     24.74 o 
  -1   3  13      145.71      107.87     24.55 o 
   0   3  13       72.67       84.59     25.79 o 
   1   3  13        0.27        9.44     21.44 o 
   2   3  13       17.05       17.73     22.68 o 
   3   3  13      171.73      164.07     34.73 o 
   4   3  13       20.72       11.00     34.75 o 
 -12   0  14      305.10      297.28     66.66 o 
 -10   0  14      302.05      321.14     62.27 o 
  -8   0  14      127.61      136.63     51.25 o 
  -6   0  14     2697.56     2718.33    122.91 o 
  -4   0  14        1.31      -11.78     35.75 o 
  -2   0  14      153.97      162.74     51.15 o 
   2   0  14      312.68      335.93     56.97 o 
   4   0  14       17.60       10.56     34.63 o 
   6   0  14       60.72       53.14     44.11 o 
 -11   1  14      171.23      137.90     58.14 o 
 -10   1  14       10.10       25.65     48.35 o 
  -9   1  14      804.54      845.02     58.33 o 
  -8   1  14      464.91      475.43     46.83 o 
  -7   1  14       54.52       37.39     29.69 o 
  -6   1  14        0.05        0.18     28.10 o 
  -5   1  14       18.38       22.35     29.56 o 
  -4   1  14      244.93      205.16     37.81 o 
  -3   1  14     1832.94     1743.28     72.76 o 
  -2   1  14      151.46      152.16     35.80 o 
  -1   1  14      127.91      144.60     34.56 o 
   0   1  14      200.91      188.93     36.19 o 
   1   1  14       22.03       27.34     27.71 o 
   2   1  14       71.30       92.93     32.19 o 
   3   1  14      335.74      334.90     44.46 o 
   4   1  14        1.70       16.52     27.42 o 
   5   1  14      144.00      148.65     36.66 o 
   6   1  14       17.38       25.90     28.40 o 
 -10   2  14       12.43      -20.74     38.60 o 
  -9   2  14       33.34       49.20     39.51 o 
  -8   2  14      125.29      148.58     42.43 o 
  -7   2  14      126.08      134.88     40.74 o 
  -6   2  14      352.29      363.07     47.46 o 
  -5   2  14      669.14      627.47     43.01 o 
  -4   2  14       32.53       18.40     26.60 o 
  -3   2  14       71.40       46.49     25.64 o 
  -2   2  14      122.39      125.75     29.12 o 
  -1   2  14      227.34      257.78     32.69 o 
   0   2  14      347.25      308.46     30.10 o 
   1   2  14       48.48       54.45     22.34 o 
   2   2  14       67.65       83.72     23.72 o 
   3   2  14      154.65      136.52     30.61 o 
   4   2  14        6.55        4.04     25.08 o 
   5   2  14       11.00        7.10     25.51 o 
  -7   3  14      102.68       62.95     40.94 o 
  -6   3  14        0.41       -4.52     35.85 o 
  -5   3  14      173.87      139.76     33.33 o 
  -4   3  14       60.34       67.05     29.41 o 
  -3   3  14       35.01       31.77     28.39 o 
  -2   3  14      180.26      171.92     27.82 o 
  -1   3  14       38.88       30.43     23.18 o 
   0   3  14       38.21       33.09     23.98 o 
   1   3  14      110.08      103.30     26.92 o 
   2   3  14       25.45       54.71     25.39 o 
 -11   0  15      348.66      322.62     68.80 o 
  -9   0  15      701.68      641.01     77.93 o 
  -7   0  15      185.93      199.46     56.81 o 
  -5   0  15       43.38       97.05     52.43 o 
  -3   0  15     1602.52     1559.47    103.73 o 
  -1   0  15       40.32        9.69     42.64 o 
   1   0  15        1.80       -1.78     39.78 o 
   3   0  15      472.81      536.67     71.71 o 
   5   0  15       83.92       89.71     48.55 o 
 -10   1  15       57.28       40.09     54.52 o 
  -9   1  15       51.03       61.51     54.21 o 
  -8   1  15      233.83      278.10     43.89 o 
  -7   1  15       80.76       62.69     36.19 o 
  -6   1  15      844.85      753.65     56.09 o 
  -5   1  15      277.68      246.64     42.27 o 
  -4   1  15        6.83       24.63     33.48 o 
  -3   1  15       10.85        4.85     28.85 o 
  -2   1  15       19.81       41.50     34.37 o 
  -1   1  15       52.71       64.96     32.87 o 
   0   1  15      828.01      842.04     59.09 o 
   1   1  15       23.71       26.30     32.33 o 
   2   1  15       77.48       47.10     33.16 o 
   3   1  15       28.49       33.09     33.47 o 
   4   1  15        0.37       -9.17     28.76 o 
  -9   2  15       42.14       59.58     41.38 o 
  -8   2  15      293.32      277.96     51.10 o 
  -7   2  15        6.68        9.46     37.79 o 
  -6   2  15       16.80       48.27     38.06 o 
  -5   2  15      214.96      153.63     32.63 o 
  -4   2  15      121.13      111.64     31.15 o 
  -3   2  15      311.69      303.16     37.27 o 
  -2   2  15      271.43      286.00     37.60 o 
  -1   2  15       20.72       20.05     25.49 o 
   0   2  15       33.27       35.94     26.89 o 
   1   2  15       22.62       27.73     26.49 o 
   2   2  15       79.34       79.34     29.82 o 
   3   2  15      119.08      119.04     31.41 o 
  -8   0  16      986.03      864.75     90.83 o 
  -6   0  16      731.02      566.71     78.28 o 
  -4   0  16      254.86      215.47     62.63 o 
  -2   0  16       88.20      115.82     58.96 o 
   2   0  16        0.26        5.46     43.15 o 
  -9   1  16      109.17      149.17     63.19 o 
  -8   1  16      141.78      113.45     41.38 o 
  -7   1  16       86.96       70.54     38.97 o 
  -6   1  16      150.89      145.02     41.68 o 
  -5   1  16      439.37      392.24     50.40 o 
  -4   1  16       40.91       39.77     35.75 o 
  -3   1  16      659.24      615.44     56.77 o 
  -2   1  16      250.66      180.49     43.76 o 
  -1   1  16       15.21      -13.74     31.01 o 
   0   1  16        0.09       -8.86     32.78 o 
   1   1  16       10.27       -0.04     32.49 o 
   2   1  16       44.50       50.90     42.61 o 
  -6   2  16       77.54       72.15     40.98 o 
  -5   2  16      332.01      280.13     37.90 o 
  -4   2  16       13.90       21.74     28.12 o 
  -3   2  16       69.14       80.26     31.41 o 
  -2   2  16      165.66      140.48     33.36 o 
  -1   2  16       76.76       89.51     31.80 o 
   0   2  16       79.69       95.52     32.78 o 
  -7   0  17       81.86       50.80     54.88 o 
  -5   0  17      755.38      707.31     83.89 o 
  -3   0  17      538.62      393.36     77.52 o 
  -1   0  17        4.56        3.72     48.09 o 
  -6   1  17      141.18      117.77     42.66 o 
  -5   1  17      132.75       94.06     40.49 o 
  -4   1  17       11.56       -9.06     36.22 o 
  -3   1  17       26.23       -0.44     36.12 o 
  -2   1  17      374.42      332.52     51.76 o 
  -1   1  17        0.79      -19.95     36.71 o 
                                                 
